# Supplementary material for: Comprehensive Bioinformatics Identifies Key microRNA Players in ATG7-Deficient Lung Fibroblasts
Source: Int J Mol Sci. 2020 Jun 9;21(11):4126. doi: 10.3390/ijms21114126 (PMC7312768; doi:10.3390/ijms21114126)
Supplement: Supplementary file 1 [file ijms-21-04126-s001.xlsx]

## Sheet: FA 90-18_protein intensities_ra
LFQ intensity Spur-1	LFQ intensity Spur-2	LFQ intensity Spur-3	LFQ intensity Spur-4	LFQ intensity Spur-5	LFQ intensity Spur-6	C: Student's T-test Significant Control_APG7	C: Student's T-test significant	N: Peptides	N: Sequence coverage [%]	N: Mol. weight [kDa]	N: Score	N: Mean Control	N: Mean APG7	N: Mean APG7_x-y_Mean Control	N: -Log Student's T-test p-value Control_APG7	N: Student's T-test Difference Control_APG7	N: Student's T-test Test statistic Control_APG7	T: Protein IDs	T: Majority protein IDs	T: Protein names	T: Gene names
34.462	26.085	30.6215	34.8442	34.4863	35.0084			7	17.8	42.003	2.9811	30.3895	34.7796	4.39015	0.839834	-4.39015	-1.80969	Q562R1	Q562R1	Beta-actin-like protein 2	ACTBL2
18.4008	18.75	20.384	21.4281	23.573	23.3429	+	Control_APG7	1	9.2	20.324	3.7773	19.1783	22.7813	3.60301	1.77095	-3.60301	-3.94101	A1KXE4	A1KXE4	Myelin-associated neurite-outgrowth inhibitor	FAM168B
19.6841	24.8378	18.6	24.5795	24.4613	24.3264			1	9.4	16.111	6.2483	21.0407	24.4557	3.41506	0.821546	-3.41506	-1.77352	Q8WUH1	Q8WUH1	Protein Churchill	CHURC1
18.6715	24.2207	19.9426	20.1027	25.5966	26.5033			1	15.2	11.05	1.7921	20.9449	24.0675	3.12257	0.526183	-3.12257	-1.19606	P60985	P60985	Keratinocyte differentiation-associated protein	KRTDAP
29.5373	26.1489	26.5541	30.2064	30.7045	30.3822	+	Control_APG7	7	28.6	27.774	7.6827	27.4134	30.431	3.0176	1.31086	-3.0176	-2.7986	P31947	P31947	14-3-3 protein sigma	SFN
20.0371	19.0519	19.4438	22.4402	21.2243	23.8986	+	Control_APG7	2	6.8	38.224	1.8509	19.5109	22.521	3.01006	1.66258	-3.01006	-3.65121	P17693	P17693	HLA class I histocompatibility antigen, alpha chain G	HLA-G
20.3709	18.1203	23.9737	25.4145	19.8476	26.2237			2	1.8	186.49	1.3494	20.8217	23.8286	3.00696	0.499142	-3.00696	-1.14286	Q15058	Q15058	Kinesin-like protein KIF14	KIF14
20.2982	18.4684	20.5289	25.2125	19.0127	23.9398			3	27.3	22.337	18.613	19.7652	22.7217	2.95652	0.670875	-2.95652	-1.47845	Q96AB3	Q96AB3	Isochorismatase domain-containing protein 2, mitochondrial	ISOC2
19.5492	19.6449	20.1051	23.0475	21.723	23.3265	+	Control_APG7	2	10.9	41.307	4.8711	19.7664	22.699	2.9326	2.30221	-2.9326	-5.60175	P78381	P78381	UDP-galactose translocator	SLC35A2
23.2412	21.266	19.6099	23.9731	24.3612	24.4475			1	5.3	32.767	4.2413	21.3724	24.2606	2.88824	1.27832	-2.88824	-2.72555	Q9H4A5	Q9H4A5	Golgi phosphoprotein 3-like	GOLPH3L
18.675	19.1092	18.8188	21.3092	21.7167	21.4981	+	Control_APG7	2	1.5	200.05	1.4161	18.8677	21.508	2.64031	3.9619	-2.64031	-15.2022	O95153	O95153	Peripheral-type benzodiazepine receptor-associated protein 1	BZRAP1
19.7108	18.7862	18.1844	18.9025	22.8812	22.6495			1	2.1	71.689	1.5437	18.8938	21.4778	2.58395	0.882696	-2.58395	-1.89488	O60216	O60216	Double-strand-break repair protein rad21 homolog	RAD21
18.8019	20.5987	19.807	22.6193	22.3788	21.9493	+	Control_APG7	3	17	30.005	4.1216	19.7359	22.3158	2.57992	2.01275	-2.57992	-4.6432	P07738	P07738	Bisphosphoglycerate mutase	BPGM
19.6459	17.2676	24.2237	23.521	20.9821	24.2971			2	36.6	13.775	6.2575	20.3791	22.9334	2.55431	0.489343	-2.55431	-1.12352	Q5JS54	Q5JS54	Proteasome assembly chaperone 4	PSMG4
20.6777	19.0821	18.5741	28.4746	18.5648	18.8857			5	17	37.654	12.127	19.4446	21.975	2.53039	0.312044	-2.53039	-0.763938	P01876	P01876	Ig alpha-1 chain C region	IGHA1
18.8833	22.3602	19.7715	21.8573	22.6142	23.937			2	5.3	80.62	5.1969	20.3384	22.8028	2.46447	0.95574	-2.46447	-2.04171	Q9H6S3	Q9H6S3	Epidermal growth factor receptor kinase substrate 8-like protein 2	EPS8L2
19.6584	20.3053	23.9079	23.2423	23.5386	24.2834			23	63.3	49.585	14.709	21.2905	23.6881	2.39756	0.817648	-2.39756	-1.76583	P04350	P04350	Tubulin beta-4A chain	TUBB4A
23.3268	19.558	19.9168	23.1798	23.1653	23.6197			1	11.7	21.405	3.1767	20.9339	23.3216	2.38777	0.921751	-2.38777	-1.97311	Q9BYC8	Q9BYC8	39S ribosomal protein L32, mitochondrial	MRPL32
18.0434	19.8332	23.1063	22.6001	22.8396	22.6865			1	17.1	16.131	3.9218	20.3276	22.7087	2.38113	0.73553	-2.38113	-1.60459	Q5EBL8	Q5EBL8	PDZ domain-containing protein 11	PDZD11
26.5649	20.1306	27.3179	27.1273	26.9321	26.9917			5	30.7	20.625	9.3188	24.6711	27.0171	2.34596	0.441389	-2.34596	-1.02831	P67812	P67812	Signal peptidase complex catalytic subunit SEC11A	SEC11A
20.0818	19.5179	19.9768	23.8967	19.3774	23.3325			3	9.9	51.062	4.8922	19.8588	22.2022	2.34339	0.751666	-2.34339	-1.63616	P47974	P47974	Zinc finger protein 36, C3H1 type-like 2	ZFP36L2
19.0689	26.1552	25.1336	25.7884	25.8801	25.7065			1	6.8	40.434	4.5063	23.4526	25.7916	2.33908	0.455974	-2.33908	-1.05738	P22612	P22612	cAMP-dependent protein kinase catalytic subunit gamma	PRKACG
22.2521	21.4935	21.6005	27.7106	21.8256	22.8048			1	8.1	16.537	22.324	21.7821	24.1137	2.33161	0.563946	-2.33161	-1.27001	P61626	P61626	Lysozyme C	LYZ
19.438	18.9323	22.0547	22.4021	22.6194	22.3186			2	2.4	105.2	1.6244	20.1417	22.4467	2.30499	1.11548	-2.30499	-2.37203	Q6XUX3	Q6XUX3	Dual serine/threonine and tyrosine protein kinase	DSTYK
24.494	26.0863	20.967	26.0747	25.8265	26.3595			2	4.5	47.061	1.9023	23.8491	26.0869	2.23781	0.667488	-2.23781	-1.47185	Q9UKC9;Q96IG2	Q9UKC9;Q96IG2	F-box/LRR-repeat protein 2;F-box/LRR-repeat protein 20	FBXL2;FBXL20
19.065	18.8358	20.4441	21.5391	22.1248	21.3127	+	Control_APG7	1	6.7	46.625	5.2028	19.4483	21.6589	2.21058	1.77964	-2.21058	-3.96488	P40424	P40424	Pre-B-cell leukemia transcription factor 1	PBX1
19.1386	20.0245	22.903	23.6141	22.1969	22.6551			3	14.7	27.296	8.7942	20.6887	22.8221	2.13337	0.815839	-2.13337	-1.76226	P54821;Q99811	P54821	Paired mesoderm homeobox protein 1	PRRX1
23.9007	24.308	19.5508	24.1995	25.1917	24.7448			3	39.5	14.665	9.3392	22.5865	24.712	2.12547	0.616225	-2.12547	-1.372	Q9NX55	Q9NX55	Huntingtin-interacting protein K	HYPK
19.4084	20.6679	19.4952	21.9555	21.8461	22.0263	+	Control_APG7	1	26	10.859	5.2109	19.8572	21.9426	2.08547	2.15372	-2.08547	-5.09251	Q9BXV9	Q9BXV9	Uncharacterized protein C14orf142	C14orf142
18.8296	22.6851	18.9947	22.3582	22.2197	22.1781			3	7.4	60.618	3.4594	20.1698	22.252	2.08219	0.760207	-2.08219	-1.65289	Q69YN2	Q69YN2	CWF19-like protein 1	CWF19L1
18.4441	21.0682	20.8438	21.8121	22.5205	22.0601			6	2.4	350.68	3.3846	20.1187	22.1309	2.01219	1.09366	-2.01219	-2.32605	Q13315	Q13315	Serine-protein kinase ATM	ATM
25.3654	25.2968	20.672	25.806	25.2783	26.0859			1	15.1	18.383	6.1696	23.7781	25.7234	1.94535	0.547688	-1.94535	-1.23821	Q99757	Q99757	Thioredoxin, mitochondrial	TXN2
19.6764	20.2877	18.1764	21.6467	20.6201	21.6529			1	4	32.505	2.2824	19.3802	21.3066	1.9264	1.26431	-1.92639	-2.69436	Q6NXT1	Q6NXT1	Ankyrin repeat domain-containing protein 54	ANKRD54
19.6235	22.1614	16.9666	21.7845	22.1666	20.4443			7	22.8	21.865	3.2316	19.5838	21.4651	1.88129	0.520377	-1.88129	-1.18465	P10412	P10412	Histone H1.4	HIST1H1E
23.525	23.4762	23.8148	25.4769	25.98	24.9237	+	Control_APG7	4	10.9	49.131	2.9963	23.6053	25.4602	1.85483	2.34216	-1.85483	-5.74556	Q9BRK3	Q9BRK3	Matrix-remodeling-associated protein 8	MXRA8
19.6262	24.4297	24.6161	24.8908	24.6252	24.6763			4	29.7	13.509	2.3245	22.8907	24.7308	1.84012	0.490272	-1.84012	-1.12536	Q71UI9;P0C0S5	Q71UI9;P0C0S5	Histone H2A.V;Histone H2A.Z	H2AFV;H2AFZ
23.9122	24.8294	20.3643	24.7923	24.7011	25.1021			3	10.9	45.251	6.5213	23.0353	24.8651	1.82982	0.599114	-1.82982	-1.33865	Q92643	Q92643	GPI-anchor transamidase	PIGK
22.4683	20.4153	19.8361	22.6818	23.0391	22.2941			2	30.1	9.0537	3.244	20.9066	22.6717	1.76512	1.0012	-1.76512	-2.1343	Q9BUW7	Q9BUW7	UPF0184 protein C9orf16	C9orf16
22.8507	21.534	19.9305	23.3177	23.2733	22.9973			2	6.7	46.461	7.8333	21.4384	23.1961	1.75766	0.968317	-1.75766	-2.06722	Q6NYC1	Q6NYC1	Bifunctional arginine demethylase and lysyl-hydroxylase JMJD6	JMJD6
18.2486	23.8629	24.0218	23.6059	23.3457	24.4463			6	8.1	109.56	12.345	22.0444	23.7993	1.75487	0.382951	-1.75487	-0.910537	Q7Z3J2	Q7Z3J2	UPF0505 protein C16orf62	C16orf62
19.9623	24.2883	24.0212	24.339	24.5982	24.5542			2	9	26.654	1.564	22.7572	24.4971	1.73987	0.549162	-1.73987	-1.2411	O95772	O95772	MLN64 N-terminal domain homolog	STARD3NL
21.0884	18.8068	18.6607	21.0524	21.3106	21.3866			2	11.2	30.914	5.4846	19.5187	21.2499	1.73124	1.02565	-1.73124	-2.18454	O15120	O15120	1-acyl-sn-glycerol-3-phosphate acyltransferase beta	AGPAT2
27.7073	28.5411	24.0872	28.7954	28.5253	28.1218			3	4.3	125.86	2.1423	26.7786	28.4808	1.70224	0.54485	-1.70224	-1.23265	Q9UPR0;Q15111	Q9UPR0	Inactive phospholipase C-like protein 2	PLCL2
20.9938	20.4769	19.1359	22.0062	21.6669	21.9865	+	Control_APG7	1	2.6	46.655	1.471	20.2022	21.8865	1.68435	1.39171	-1.68434	-2.984	P34949	P34949	Mannose-6-phosphate isomerase	MPI
23.3994	23.1686	22.4234	23.8827	25.4049	24.6535	+	Control_APG7	8	23.8	52.253	10.574	22.9971	24.647	1.64993	1.44904	-1.64993	-3.11904	Q13137	Q13137	Calcium-binding and coiled-coil domain-containing protein 2	CALCOCO2
20.1059	23.0555	22.43	22.1518	23.5031	24.8528			9	28.2	40.84	3.8371	21.8638	23.5026	1.63879	0.619602	-1.63879	-1.37858	P04439;P13746;P30455;P30443	P04439;P13746;P30455;P30443	HLA class I histocompatibility antigen, A-3 alpha chain;HLA class I histocompatibility antigen, A-11 alpha chain;HLA class I histocompatibility antigen, A-36 alpha chain;HLA class I histocompatibility antigen, A-1 alpha chain	HLA-A
19.2738	18.7665	17.7857	19.6597	20.4797	20.5858	+	Control_APG7	1	10	21.227	1.5965	18.6087	20.2418	1.6331	1.44374	-1.6331	-3.10642	Q16619	Q16619	Cardiotrophin-1	CTF1
18.7789	22.7341	22.921	23.3343	22.9838	23.014			3	9.4	37.137	4.2203	21.478	23.1107	1.63271	0.530589	-1.6327	-1.2047	Q96L58	Q96L58	Beta-1,3-galactosyltransferase 6	B3GALT6
21.726	19.267	19.3792	21.9783	22.199	21.0843			1	11.6	18.884	2.7476	20.1241	21.7539	1.62978	0.870733	-1.62978	-1.87104	P23434	P23434	Glycine cleavage system H protein, mitochondrial	GCSH
19.4934	19.8638	22.0173	21.5671	20.771	23.9134			3	7.7	49.107	2.7173	20.4582	22.0839	1.62568	0.591335	-1.62568	-1.32348	Q9BX95	Q9BX95	Sphingosine-1-phosphate phosphatase 1	SGPP1
22.564	22.6544	17.751	22.3255	22.8668	22.6392			3	8.1	63.151	4.2642	20.9898	22.6105	1.62068	0.425246	-1.62068	-0.995993	O15530;Q6A1A2	O15530;Q6A1A2	3-phosphoinositide-dependent protein kinase 1;Putative 3-phosphoinositide-dependent protein kinase 2	PDPK1;PDPK2P
23.1303	22.5964	19.9091	23.3735	23.3753	23.7209			3	5.8	80.472	6.8642	21.8786	23.4899	1.61124	0.736132	-1.61124	-1.60577	Q96RQ3	Q96RQ3	Methylcrotonoyl-CoA carboxylase subunit alpha, mitochondrial	MCCC1
27.2096	19.5145	27.3877	23.5416	27.421	27.9798			4	50	13.735	19.142	24.704	26.3141	1.61015	0.211957	-1.61015	-0.546427	O14907	O14907	Tax1-binding protein 3	TAX1BP3
18.9606	22.5855	23.1043	22.9443	23.1789	23.3576			3	9.6	43.472	2.3691	21.5501	23.1602	1.61013	0.543586	-1.61013	-1.23018	Q9Y312	Q9Y312	Protein AAR2 homolog	AAR2
20.1793	24.2914	23.789	24.2167	24.3621	24.4864			3	53.3	12.217	9.3551	22.7532	24.3551	1.60185	0.545858	-1.60185	-1.23463	Q53QV2	Q53QV2	Protein LBH	LBH
18.0675	18.8584	20.2688	20.807	20.2382	20.9076			2	1.5	128.29	1.5251	19.0649	20.651	1.58606	1.10212	-1.58606	-2.34384	Q9H6N6	Q9H6N6	Putative uncharacterized protein MYH16	MYH16
19.6063	18.8256	19.1343	22.0276	21.7075	18.5357			2	6.3	55.215	1.932	19.1887	20.7569	1.56818	0.619735	-1.56818	-1.37884	Q9UKZ1	Q9UKZ1	CCR4-NOT transcription complex subunit 11	CNOT11
18.5013	21.14	19.4445	20.9444	21.4116	21.3773			3	5.5	73.912	4.3741	19.6953	21.2444	1.54919	0.92011	-1.54919	-1.96981	O14777	O14777	Kinetochore protein NDC80 homolog	NDC80
23.6176	23.3518	18.5177	23.2691	23.4677	23.3903			4	6	73.475	3.35	21.829	23.3757	1.5467	0.393822	-1.5467	-0.932621	P24386	P24386	Rab proteins geranylgeranyltransferase component A 1	CHM
18.9114	20.2807	19.1728	20.9938	21.0349	20.8008	+	Control_APG7	2	6	40.262	2.1955	19.4549	20.9432	1.48824	1.60177	-1.48824	-3.49466	Q96BN8	Q96BN8	Ubiquitin thioesterase otulin	OTULIN
19.379	22.6467	22.6404	22.9497	22.7171	23.4593			1	3	40.564	1.8014	21.5554	23.042	1.48664	0.599429	-1.48664	-1.33927	Q7Z6M1	Q7Z6M1	Rab9 effector protein with kelch motifs	RABEPK
20.1584	19.6652	17.79	21.1316	20.2877	20.6195			2	6.2	81.68	3.3971	19.2046	20.6796	1.47503	0.903038	-1.47503	-1.93555	Q96EB6	Q96EB6	NAD-dependent protein deacetylase sirtuin-1;SirtT1 75 kDa fragment	SIRT1
19.2324	22.5322	23.1534	23.1306	22.6326	23.5393			3	11	40.516	2.3345	21.6393	23.1008	1.46148	0.515055	-1.46148	-1.17419	Q96CD0	Q96CD0	F-box/LRR-repeat protein 8	FBXL8
18.6672	22.312	21.5114	22.0484	22.2817	22.5297			2	12.9	22.614	4.4222	20.8302	22.2866	1.45641	0.582702	-1.45641	-1.30664	Q13795	Q13795	ADP-ribosylation factor-related protein 1	ARFRP1
19.3648	23.6829	23.4539	23.9685	23.1735	23.6733			1	4.7	26.736	1.376	22.1672	23.6051	1.4379	0.432891	-1.4379	-1.01132	P49427	P49427	Ubiquitin-conjugating enzyme E2 R1	CDC34
24.851	24.5463	23.5498	25.1934	25.8712	26.184	+	Control_APG7	2	7.4	27.082	2.2107	24.3157	25.7495	1.43382	1.36738	-1.43382	-2.92761	Q9BSR8	Q9BSR8	Protein YIPF4	YIPF4
21.6683	21.7353	19.712	23.7022	21.4138	22.2973			3	11.9	33.652	1.4417	21.0385	22.4711	1.43255	0.693977	-1.43255	-1.52347	Q9BSV6	Q9BSV6	tRNA-splicing endonuclease subunit Sen34	TSEN34
22.4948	19.7775	22.1966	22.8767	22.4892	23.3357			3	11.9	44.141	7.2395	21.4896	22.9005	1.4109	0.721577	-1.4109	-1.57732	Q12824	Q12824	SWI/SNF-related matrix-associated actin-dependent regulator of chromatin subfamily B member 1	SMARCB1
18.3798	19.1161	23.1627	19.9373	21.6715	23.2757			3	8	48.92	1.9795	20.2195	21.6282	1.40866	0.32685	-1.40866	-0.794962	Q6UWP7	Q6UWP7	Lysocardiolipin acyltransferase 1	LCLAT1
19.2512	19.2515	20.5274	20.0117	21.0591	22.1379			2	3.4	82.143	1.3945	19.6767	21.0696	1.3929	0.867817	-1.3929	-1.86524	O00418	O00418	Eukaryotic elongation factor 2 kinase	EEF2K
18.1827	21.9065	19.4497	21.586	21.8634	20.2679			3	5	129.98	6.7529	19.8463	21.2391	1.39276	0.508753	-1.39276	-1.1618	Q96EV2	Q96EV2	RNA-binding protein 33	RBM33
21.7414	22.1561	18.7336	21.9057	22.6422	22.2557			2	16.2	22.521	1.7645	20.877	22.2679	1.39086	0.561596	-1.39086	-1.26542	Q9NPD8	Q9NPD8	Ubiquitin-conjugating enzyme E2 T	UBE2T
19.0162	19.9157	21.8542	21.4364	21.8004	21.7062			3	2.3	173.05	1.4638	20.262	21.6476	1.38563	0.754081	-1.38563	-1.64089	O94913	O94913	Pre-mRNA cleavage complex 2 protein Pcf11	PCF11
17.2446	22.4905	22.4892	22.4507	21.843	22.0374			1	13.6	13.475	1.3706	20.7414	22.1104	1.36895	0.319165	-1.36895	-0.77889	Q96BP2	Q96BP2	Coiled-coil-helix-coiled-coil-helix domain-containing protein 1	CHCHD1
20.2651	19.5451	22.0118	21.4065	21.8598	22.6254			4	7.8	72.66	4.6837	20.6073	21.9639	1.35661	0.767054	-1.35661	-1.66631	Q03169	Q03169	Tumor necrosis factor alpha-induced protein 2	TNFAIP2
18.3312	22.9406	22.9272	22.4358	23.2441	22.5136			3	7.8	57.673	3.902	21.3997	22.7312	1.33149	0.356248	-1.33149	-0.855884	O60832	O60832	H/ACA ribonucleoprotein complex subunit 4	DKC1
21.3623	21.8626	18.2227	21.5826	21.6726	22.1631			2	6.8	39.595	3.9647	20.4825	21.8061	1.32358	0.50157	-1.32358	-1.14765	Q9NZR1	Q9NZR1	Tropomodulin-2	TMOD2
19.7065	22.4806	19.1509	21.1925	23.2185	20.8495			3	25	20.944	7.7399	20.446	21.7535	1.30751	0.442955	-1.30751	-1.03144	O96007	O96007	Molybdopterin synthase catalytic subunit	MOCS2
19.8549	23.6064	22.8689	23.3346	23.6606	23.1902			4	18.1	29.233	3.166	22.1101	23.3951	1.28505	0.483369	-1.28505	-1.11172	Q9BSF4	Q9BSF4	Uncharacterized protein C19orf52	C19orf52
17.8502	20.9556	20.2553	21.6861	21.419	19.7817			1	3.6	80.684	3.3	19.687	20.9623	1.27524	0.500633	-1.27525	-1.1458	O60563	O60563	Cyclin-T1	CCNT1
19.3252	25.1548	25.3004	24.4547	25.0875	24.0488			2	9.3	25.673	1.9063	23.2601	24.5303	1.2702	0.253227	-1.2702	-0.637983	Q9NRG1	Q9NRG1	Phosphoribosyltransferase domain-containing protein 1	PRTFDC1
22.5258	22.7074	18.9524	22.4329	22.524	22.989			2	6.9	38.39	3.2598	21.3952	22.6487	1.25345	0.434863	-1.25345	-1.01526	Q9UBP4	Q9UBP4	Dickkopf-related protein 3	DKK3
19.0986	19.688	21.8394	23.3573	22.4607	18.5522			1	4.8	51.218	2.1369	20.2086	21.4567	1.24808	0.299158	-1.24808	-0.736733	Q96BH1	Q96BH1	E3 ubiquitin-protein ligase RNF25	RNF25
19.4308	19.4371	21.8033	21.6732	21.4742	21.2368			2	16.6	16.831	2.1835	20.2237	21.4614	1.23769	0.706316	-1.23769	-1.54753	Q9Y5R8	Q9Y5R8	Trafficking protein particle complex subunit 1	TRAPPC1
21.8119	19.6846	21.843	22.1281	22.3031	22.6197			2	2.6	90.712	3.3517	21.1132	22.3503	1.23715	0.783125	-1.23715	-1.69785	Q8IXK0;Q8NDX5	Q8IXK0;Q8NDX5	Polyhomeotic-like protein 2;Polyhomeotic-like protein 3	PHC2;PHC3
18.6613	20.9122	20.7127	21.2024	21.455	21.2722			1	3.3	38.657	2.0446	20.0954	21.3099	1.21448	0.773566	-1.21448	-1.67909	Q86SQ9	Q86SQ9	Dehydrodolichyl diphosphate syntase complex subunit DHDDS	DHDDS
20.2413	21.8487	22.3557	22.5821	22.8151	22.6826			3	9.7	53.695	1.9773	21.4819	22.6933	1.21137	0.880318	-1.21137	-1.89014	Q9H1Z4	Q9H1Z4	WD repeat-containing protein 13	WDR13
22.6229	22.5417	19.0396	22.7369	23.2268	21.8656			4	24	19.652	4.1893	21.4014	22.6098	1.20838	0.412072	-1.20838	-0.969505	O00762	O00762	Ubiquitin-conjugating enzyme E2 C	UBE2C
27.6788	27.7077	27.1464	28.4387	28.9065	28.8107	+	Control_APG7	12	48.6	47.687	323.31	27.5109	28.7186	1.2077	2.19015	-1.2077	-5.21392	Q13501	Q13501	Sequestosome-1	SQSTM1
23.2366	23.7079	24.3924	24.4314	25.0529	25.4003			5	7.8	108.01	12.456	23.779	24.9615	1.18257	1.26347	-1.18257	-2.69249	Q9Y2H0	Q9Y2H0	Disks large-associated protein 4	DLGAP4
19.8028	21.3678	21.4461	21.9923	22.0959	22.0705			2	7	38.918	2.7425	20.8722	22.0529	1.18065	1.03426	-1.18065	-2.2023	Q5TEU4	Q5TEU4	NADH dehydrogenase [ubiquinone] 1 alpha subcomplex assembly factor 5	NDUFAF5
19.8553	21.2344	21.284	21.5494	22.2818	22.0238			3	3.5	100.87	1.533	20.7913	21.9517	1.16042	1.05889	-1.16042	-2.25336	P52848	P52848	Bifunctional heparan sulfate N-deacetylase/N-sulfotransferase 1;Heparan sulfate N-deacetylase 1;Heparan sulfate N-sulfotransferase 1	NDST1
18.9744	20.8953	19.3148	21.0963	21.8579	19.6632			2	5.7	40.026	3.5963	19.7282	20.8725	1.14433	0.583956	-1.14433	-1.30909	Q9H1C3	Q9H1C3	Glycosyltransferase 8 domain-containing protein 2	GLT8D2
17.9221	20.6563	17.5867	18.7132	20.4509	20.4312			1	1.3	76.778	1.3637	18.7217	19.8651	1.14341	0.43319	-1.14341	-1.01192	Q7Z5H3	Q7Z5H3	Rho GTPase-activating protein 22	ARHGAP22
20.0727	21.1255	19.3451	21.2955	21.4763	21.1897			2	1.2	224.29	1.7635	20.1811	21.3205	1.13938	1.02163	-1.13938	-2.17626	Q7RTP6	Q7RTP6	Protein-methionine sulfoxide oxidase MICAL3	MICAL3
23.2805	19.8037	23.1184	23.2603	23.1954	23.1525			1	5.6	37.84	2.2663	22.0676	23.2027	1.13518	0.42806	-1.13518	-1.00164	O76071	O76071	Probable cytosolic iron-sulfur protein assembly protein CIAO1	CIAO1
20.5726	22.6132	22.7193	22.7685	22.8016	23.7164			2	5.5	32.363	3.5173	21.9684	23.0955	1.12711	0.668761	-1.12711	-1.47433	Q9NWS0	Q9NWS0	PIH1 domain-containing protein 1	PIH1D1
26.7332	27.016	26.6283	27.5243	28.0327	28.1705	+	Control_APG7	6	41.9	13.667	18.249	26.7925	27.9092	1.11667	2.09324	-1.11667	-4.89586	P60520;Q9H0R8;O95166	P60520	Gamma-aminobutyric acid receptor-associated protein-like 2	GABARAPL2
19.3281	21.9703	21.9334	21.3721	22.2724	22.9346			2	3.3	67.638	3.9737	21.0772	22.193	1.11579	0.494078	-1.11579	-1.13287	P30825	P30825	High affinity cationic amino acid transporter 1	SLC7A1
23.4092	23.3846	23.2301	24.0018	24.6025	24.7417	+	Control_APG7	6	11.1	77.335	13.798	23.3413	24.4486	1.10732	2.04259	-1.10732	-4.73569	Q9P1Z2	Q9P1Z2	Calcium-binding and coiled-coil domain-containing protein 1	CALCOCO1
23.0172	22.9791	19.4057	22.8529	22.8506	23.0159			2	12.2	24.899	2.2249	21.8007	22.9065	1.1058	0.388794	-1.1058	-0.922417	Q9BT67	Q9BT67	NEDD4 family-interacting protein 1	NDFIP1
22.4696	22.0342	19.8669	22.2583	22.5509	22.8561			4	9.5	59.578	3.1258	21.4569	22.5551	1.09823	0.5968	-1.09823	-1.33414	Q9Y2X3	Q9Y2X3	Nucleolar protein 58	NOP58
22.7218	19.1943	19.7731	23.2123	19.4026	22.3538			4	27.8	21.569	16.953	20.563	21.6562	1.09317	0.276352	-1.09317	-0.688068	Q13636	Q13636	Ras-related protein Rab-31	RAB31
22.1927	19.3542	22.5526	22.1669	22.6079	22.5502			4	7.7	82.936	4.732	21.3665	22.4417	1.07516	0.453841	-1.07516	-1.05314	P33897;Q9UBJ2	P33897	ATP-binding cassette sub-family D member 1	ABCD1
19.4537	22.4752	22.361	22.4097	22.4477	22.6562			3	10.3	40.146	5.0448	21.43	22.5045	1.07453	0.469165	-1.07453	-1.08359	Q9UGM6	Q9UGM6	Tryptophan--tRNA ligase, mitochondrial	WARS2
19.8894	20.0406	19.84	21.1607	20.7059	21.1248	+	Control_APG7	2	5.3	60.585	1.9269	19.9233	20.9971	1.07379	2.61151	-1.07379	-6.79778	Q9NUQ3	Q9NUQ3	Gamma-taxilin	TXLNG
18.6492	20.939	20.1552	20.9677	20.9609	20.9958			1	1.2	139.24	2.3054	19.9145	20.9748	1.06031	0.721908	-1.06031	-1.57797	Q8IZU8	Q8IZU8	Dermatan-sulfate epimerase-like protein	DSEL
20.2105	23.7401	24.8434	24.3045	24.0954	23.5679			5	24.7	34.247	11.735	22.9313	23.9893	1.05797	0.304515	-1.05797	-0.748066	Q15628	Q15628	Tumor necrosis factor receptor type 1-associated DEATH domain protein	TRADD
21.0661	21.123	19.4056	21.364	21.2405	22.0543			1	3.1	55.8	1.4546	20.5315	21.5529	1.02137	0.760753	-1.02137	-1.65396	Q8IYB1	Q8IYB1	Protein MB21D2	MB21D2
22.5705	23.0153	24.4381	24.2694	23.2881	25.5194			2	13.4	28.466	4.3432	23.3413	24.359	1.01768	0.521964	-1.01768	-1.18777	Q9UFN0	Q9UFN0	Protein NipSnap homolog 3A	NIPSNAP3A
19.2374	22.5509	22.5971	22.6275	22.4941	22.2974			2	16.3	19.294	14.88	21.4618	22.473	1.01113	0.380579	-1.01113	-0.905705	P62487	P62487	DNA-directed RNA polymerase II subunit RPB7	POLR2G
22.6031	19.6345	20.1542	22.5747	19.9756	22.8679			2	8.8	29.203	3.0022	20.7973	21.8061	1.0088	0.318599	-1.0088	-0.777703	Q4V9L6	Q4V9L6	Transmembrane protein 119	TMEM119
21.1214	19.1459	21.2166	20.8933	21.3632	22.2423			3	5	88.183	2.5631	20.4946	21.4996	1.00501	0.571539	-1.00501	-1.28485	Q92805	Q92805	Golgin subfamily A member 1	GOLGA1
19.872	22.9887	23.1975	22.5278	23.3875	23.157			5	3.2	316.41	2.2223	22.0194	23.0241	1.00469	0.382041	-1.00469	-0.908685	Q02224	Q02224	Centromere-associated protein E	CENPE
22.9647	21.4233	21.4653	23.5531	22.4497	22.8352			3	12.8	34.258	2.2176	21.9511	22.946	0.994913	0.76114	-0.994913	-1.65472	P25311	P25311	Zinc-alpha-2-glycoprotein	AZGP1
21.9139	21.7201	20.0186	22.1664	22.0877	22.3608			2	5	61.651	1.4815	21.2175	22.205	0.987417	0.746129	-0.987416	-1.62532	Q92558	Q92558	Wiskott-Aldrich syndrome protein family member 1	WASF1
18.7205	22.2833	21.5913	21.9709	22.1789	21.3923			3	22.7	16.383	2.463	20.8651	21.8474	0.982311	0.368172	-0.982311	-0.880362	Q9Y5T4	Q9Y5T4	DnaJ homolog subfamily C member 15	DNAJC15
19.905	22.4123	22.4536	22.4547	22.6417	22.6171			4	3.5	152.46	2.2781	21.5903	22.5712	0.980848	0.508392	-0.980848	-1.16108	Q07889;Q07890	Q07889	Son of sevenless homolog 1	SOS1
22.8481	23.9813	19.6531	23.4588	23.5305	22.4357			2	26.8	14.649	3.6554	22.1609	23.1417	0.980824	0.296086	-0.980824	-0.730217	Q9Y605	Q9Y605	MORF4 family-associated protein 1	MRFAP1
19.3567	22.4498	22.5798	22.1074	22.7909	22.4241			1	8.5	16.353	2.0974	21.4621	22.4408	0.978741	0.384282	-0.978741	-0.913244	Q8WUR7	Q8WUR7	UPF0235 protein C15orf40	C15orf40
19.1653	19.3074	19.3667	19.0623	21.1049	20.5912			2	2.3	126.15	2.4607	19.2798	20.2528	0.972982	0.722236	-0.972984	-1.57861	Q9HCL0	Q9HCL0	Protocadherin-18	PCDH18
23.3079	21.8793	23.0141	23.1744	24.2171	23.7194			1	4.3	35.293	2.5289	22.7338	23.7037	0.969904	0.850956	-0.969905	-1.83174	Q9NYP7	Q9NYP7	Elongation of very long chain fatty acids protein 5	ELOVL5
21.5848	18.4105	22.3581	22.1143	19.4331	23.7106			1	6	35.66	2.6847	20.7845	21.7526	0.968195	0.216866	-0.968195	-0.557479	P03886	P03886	NADH-ubiquinone oxidoreductase chain 1	MT-ND1
17.3937	22.3393	22.2066	22.1924	20.9182	21.7006			3	0.9	390.17	2.6877	20.6465	21.6037	0.957203	0.224081	-0.957203	-0.573638	Q4LDE5	Q4LDE5	Sushi, von Willebrand factor type A, EGF and pentraxin domain-containing protein 1	SVEP1
19.0368	22.539	22.5998	22.2598	22.3372	22.4296			2	6.6	32.113	3.2196	21.3919	22.3422	0.950331	0.332265	-0.950329	-0.806248	O00625	O00625	Pirin	PIR
22.302	22.175	23.0004	23.3612	23.6675	23.2567	+	Control_APG7	1	16.3	9.6833	2.5007	22.4925	23.4285	0.935984	1.519	-0.935984	-3.28811	Q629K1	Q629K1	Triple QxxK/R motif-containing protein	TRIQK
23.3744	20.0006	19.0173	22.5888	23.0025	19.5988			1	12	22.555	3.5354	20.7974	21.73	0.932606	0.212895	-0.932604	-0.548541	Q6FIF0	Q6FIF0	AN1-type zinc finger protein 6	ZFAND6
21.9412	21.8566	19.0848	22.1554	21.8618	21.6539			1	3.3	61.054	2.3201	20.9609	21.8904	0.92948	0.416719	-0.92948	-0.978862	Q9H069	Q9H069	Leucine-rich repeat-containing protein 48	LRRC48
21.6974	20.005	21.9069	22.3394	21.8771	22.1668			6	10	78.767	9.3966	21.2031	22.1278	0.924709	0.681256	-0.924709	-1.49867	Q8N6R0	Q8N6R0	Methyltransferase-like protein 13	METTL13
20.7131	22.4276	20.3032	21.961	21.556	22.676			2	12.1	49.408	10.138	21.148	22.0643	0.916332	0.557799	-0.916332	-1.25799	Q9Y4P8	Q9Y4P8	WD repeat domain phosphoinositide-interacting protein 2	WIPI2
20.9264	21.8286	19.0194	21.4167	21.7083	21.3959			2	5.6	39.885	1.7476	20.5915	21.507	0.915525	0.4762	-0.915526	-1.09753	Q96J42	Q96J42	Thioredoxin domain-containing protein 15	TXNDC15
22.1322	22.8555	20.8702	22.7541	22.9127	22.9266			2	12.8	37.763	2.0138	21.9527	22.8645	0.911812	0.71515	-0.911811	-1.56478	Q9Y375	Q9Y375	Complex I intermediate-associated protein 30, mitochondrial	NDUFAF1
22.3459	23.2451	21.39	22.5946	23.5607	23.5278			3	6.5	70.678	2.9454	22.327	23.2277	0.900707	0.655046	-0.900708	-1.44761	O95834	O95834	Echinoderm microtubule-associated protein-like 2	EML2
19.8541	21.8792	22.333	22.243	22.5491	21.9738			3	25.3	16.476	3.751	21.3555	22.2553	0.899858	0.504681	-0.89986	-1.15378	Q86U28	Q86U28	Iron-sulfur cluster assembly 2 homolog, mitochondrial	ISCA2
19.5169	19.5436	18.6231	20.2122	20.3669	19.7731			3	9.7	41.481	1.7972	19.2278	20.1174	0.889544	1.19167	-0.889544	-2.53506	P57723	P57723	Poly(rC)-binding protein 4	PCBP4
18.6182	18.9335	18.0121	19.3074	19.6574	19.2443	+	Control_APG7	1	1.1	156.98	1.7848	18.5212	19.403	0.881786	1.37526	-0.881786	-2.94581	Q2M1Z3	Q2M1Z3	Rho GTPase-activating protein 31	ARHGAP31
19.8736	18.1515	21.1157	21.3325	21.0473	19.3902			2	7.7	45.496	2.488	19.7136	20.59	0.876366	0.345436	-0.876366	-0.833577	O75056	O75056	Syndecan-3	SDC3
23.2353	23.6504	22.5513	24.013	24.195	23.8538			2	29.9	10.741	37.512	23.1457	24.0206	0.874908	1.22593	-0.874909	-2.6097	P82921	P82921	28S ribosomal protein S21, mitochondrial	MRPS21
23.4689	22.9511	23.0896	23.3469	24.2843	24.5001			3	8	45.467	2.766	23.1699	24.0438	0.873903	1.06316	-0.873904	-2.26225	Q99519	Q99519	Sialidase-1	NEU1
18.2168	21.0821	21.3034	21.3014	21.388	20.5283			4	9.5	52.042	2.3762	20.2008	21.0726	0.871798	0.351289	-0.871797	-0.845667	Q66LE6	Q66LE6	Serine/threonine-protein phosphatase 2A 55 kDa regulatory subunit B delta isoform	PPP2R2D
19.6614	19.3813	23.7932	22.2677	20.1346	23.0416			1	4.5	46.596	1.5513	20.9453	21.8146	0.869314	0.200509	-0.869314	-0.520467	Q96FV2	Q96FV2	Secernin-2	SCRN2
21.07	19.5519	20.2019	21.141	21.2102	21.0528			1	3	56.224	2.7732	20.2746	21.1347	0.860107	0.908009	-0.860108	-1.94551	Q9NXN4	Q9NXN4	Ganglioside-induced differentiation-associated protein 2	GDAP2
19.5484	22.555	22.9726	21.7156	22.9388	22.9981			3	6.2	66.228	1.3584	21.692	22.5508	0.858837	0.301865	-0.858836	-0.742464	Q8NHH9	Q8NHH9	Atlastin-2	ATL2
21.4952	22.0409	22.0011	22.2118	23.7213	22.1722			3	15.1	43.92	11.286	21.8457	22.7018	0.856043	0.726703	-0.856042	-1.58734	P15291	P15291	Beta-1,4-galactosyltransferase 1;Lactose synthase A protein;N-acetyllactosamine synthase;Beta-N-acetylglucosaminylglycopeptide beta-1,4-galactosyltransferase;Beta-N-acetylglucosaminyl-glycolipid beta-1,4-galactosyltransferase;Processed beta-1,4-galactosyltransferase 1	B4GALT1
19.4549	22.1538	21.9832	21.7551	22.3388	22.0554			3	5.1	80.926	3.0088	21.1973	22.0498	0.852448	0.406944	-0.852448	-0.959165	Q9H8Y5	Q9H8Y5	Ankyrin repeat and zinc finger domain-containing protein 1	ANKZF1
24.6797	24.3124	23.9995	24.8009	25.0797	25.6486			7	10.1	58.264	56.693	24.3305	25.1764	0.845924	1.2505	-0.845926	-2.66378	Q58FF6	Q58FF6	Putative heat shock protein HSP 90-beta 4	HSP90AB4P
24.3782	24.1216	25.1044	25.6426	25.2255	25.2724			4	22.9	28.825	13	24.5347	25.3801	0.845436	1.23116	-0.845436	-2.62117	Q9Y5Y2	Q9Y5Y2	Cytosolic Fe-S cluster assembly factor NUBP2	NUBP2
22.6837	21.9236	23.1381	23.9411	22.9799	23.3406			1	18.3	14.686	2.9485	22.5818	23.4205	0.838718	0.863415	-0.838718	-1.85648	Q8N4V1	Q8N4V1	Membrane magnesium transporter 1	MMGT1
22.3348	21.6985	21.5892	22.8746	22.8458	22.4117	+	Control_APG7	6	0.9	1011.1	4.5804	21.8742	22.7107	0.836519	1.40929	-0.836519	-3.02508	Q8NF91	Q8NF91	Nesprin-1	SYNE1
19.1047	20.4691	22.782	25.4691	19.747	19.6429			1	2.7	39.088	1.6684	20.7853	21.6197	0.834385	0.140124	-0.834386	-0.378589	P28332	P28332	Alcohol dehydrogenase 6	ADH6
21.246	19.3003	20.8679	21.915	21.7597	20.2171			3	3.2	115.08	2.7733	20.4714	21.2973	0.825899	0.440044	-0.8259	-1.02562	Q8NB46	Q8NB46	Serine/threonine-protein phosphatase 6 regulatory ankyrin repeat subunit C	ANKRD52
18.9663	21.28	20.9955	22.1729	20.6744	20.8528			1	1.5	84.257	1.5738	20.4139	21.2334	0.819443	0.399304	-0.819443	-0.943725	Q8N264	Q8N264	Rho GTPase-activating protein 24	ARHGAP24
20.7467	20.7328	18.8336	20.6467	21.1977	20.923			3	10.3	67.105	3.644	20.1043	20.9225	0.818111	0.553209	-0.818111	-1.24902	Q8NBR6	Q8NBR6	Protein FAM63B	FAM63B
22.9223	23.7989	23.6423	23.4321	25.1985	24.1705			7	9.9	94.095	7.7302	23.4545	24.267	0.812534	0.632385	-0.812534	-1.40348	Q96JB2	Q96JB2	Conserved oligomeric Golgi complex subunit 3	COG3
18.7151	21.0148	21.1318	20.6977	21.4618	21.1231			4	12.6	63.882	3.1607	20.2872	21.0942	0.806955	0.420971	-0.806955	-0.987409	Q96KC8	Q96KC8	DnaJ homolog subfamily C member 1	DNAJC1
19.9782	21.8603	21.4359	21.7909	22.0744	21.7984			4	10.8	48.111	4.4463	21.0915	21.8879	0.796436	0.619802	-0.796436	-1.37897	O00506	O00506	Serine/threonine-protein kinase 25	STK25
26.139	25.711	25.3027	25.5142	27.1535	26.8726			2	40.5	13.952	12.281	25.7176	26.5134	0.795845	0.640414	-0.795844	-1.41912	O60927	O60927	Protein phosphatase 1 regulatory subunit 11	PPP1R11
19.4515	23.0336	23.2353	23.1562	23.194	21.7484			2	14.7	26.152	4.8362	21.9068	22.6996	0.792755	0.236637	-0.792755	-0.601534	Q9HBM1	Q9HBM1	Kinetochore protein Spc25	SPC25
21.6671	19.8464	21.3885	21.4639	21.8352	21.9803			1	7.8	17.444	7.7377	20.9674	21.7598	0.792406	0.605239	-0.792405	-1.35059	Q9Y3C5	Q9Y3C5	RING finger protein 11	RNF11
22.3628	21.9073	19.7332	22.918	21.7892	21.6336			1	4.9	34.208	3.63	21.3344	22.1136	0.779167	0.35794	-0.779168	-0.859365	Q15287	Q15287	RNA-binding protein with serine-rich domain 1	RNPS1
26.2275	24.7987	24.2411	24.4972	26.2666	26.8363			3	37	16.014	19.575	25.0891	25.8667	0.777586	0.3512	-0.777585	-0.845482	Q9UK76	Q9UK76	Hematological and neurological expressed 1 protein;Hematological and neurological expressed 1 protein, N-terminally processed	HN1
21.2534	22.2778	22.4767	22.5052	22.6827	23.1386			1	3.7	36.576	12.695	22.0026	22.7755	0.7729	0.847909	-0.772898	-1.82569	Q8IW45	Q8IW45	ATP-dependent (S)-NAD(P)H-hydrate dehydratase	CARKD
22.6442	23.4864	18.7002	19.9729	23.7464	23.4131			5	10.3	77.628	4.3971	21.6103	22.3775	0.767227	0.150085	-0.767227	-0.402634	O15254	O15254	Peroxisomal acyl-coenzyme A oxidase 3	ACOX3
22.0887	21.6523	19.08	21.7165	21.5596	21.8078			2	20.7	23.132	9.2219	20.9403	21.6947	0.754305	0.329846	-0.754306	-0.80121	O76080	O76080	AN1-type zinc finger protein 5	ZFAND5
19.0052	19.4599	20.8599	20.1172	21.1408	20.3243			1	3.1	38.867	2.0008	19.775	20.5274	0.752443	0.516188	-0.752444	-1.17642	O95136	O95136	Sphingosine 1-phosphate receptor 2	S1PR2
24.0138	21.3296	18.5419	22.3203	21.807	22.0083			2	9	35.719	2.0785	21.2951	22.0452	0.750103	0.179768	-0.750104	-0.472728	Q96P16	Q96P16	Regulation of nuclear pre-mRNA domain-containing protein 1A	RPRD1A
20.2062	22.4175	21.713	22.3302	22.0232	22.2243			1	3.3	52.087	2.3215	21.4455	22.1926	0.747023	0.494982	-0.747023	-1.13466	Q96SL1	Q96SL1	Disrupted in renal carcinoma protein 2	DIRC2
23.2067	23.0805	23.6579	23.4107	23.7357	25.0389			4	14.6	29.625	6.4952	23.315	24.0618	0.746738	0.638666	-0.746739	-1.41572	P27701	P27701	CD82 antigen	CD82
21.7425	21.9793	19.1535	21.6893	22.0118	21.4102			3	4.1	112.78	1.6388	20.9584	21.7038	0.745325	0.333466	-0.745325	-0.808748	Q8IWE5	Q8IWE5	Pleckstrin homology domain-containing family M member 2	PLEKHM2
26.0909	26.3233	25.5082	26.3756	26.7988	26.9813			3	13.9	25.079	5.627	25.9741	26.7186	0.744461	1.16069	-0.74446	-2.46829	Q9H8S9;Q7L9L4	Q9H8S9;Q7L9L4	MOB kinase activator 1A;MOB kinase activator 1B	MOB1A;MOB1B
30.7173	31.8068	30.8714	31.1392	30.8848	33.5943			28	74.7	50.151	111.6	31.1318	31.8728	0.740982	0.328304	-0.740982	-0.797995	P68363;Q9H853	P68363	Tubulin alpha-1B chain	TUBA1B
19.0153	25.6234	26.6248	26.6344	19.5368	27.2932			1	1.7	64.58	1.7362	23.7545	24.4882	0.733664	0.0748227	-0.733664	-0.213005	Q14168	Q14168	MAGUK p55 subfamily member 2	MPP2
18.8798	19.6954	19.672	20.208	19.9938	20.2296			2	0.8	138.6	1.6418	19.4157	20.1438	0.728113	1.22848	-0.728113	-2.61528	Q86Y13	Q86Y13	E3 ubiquitin-protein ligase DZIP3	DZIP3
27.0439	26.3662	26.0204	26.3976	27.5867	27.6304			8	41.4	24.68	106.63	26.4768	27.2049	0.728086	0.654356	-0.728088	-1.44627	Q92520	Q92520	Protein FAM3C	FAM3C
19.7727	19.8672	21.4685	21.9204	20.7532	20.6183			1	5.7	33.344	2.6379	20.3695	21.0973	0.727837	0.456088	-0.727836	-1.05761	Q9HBL8	Q9HBL8	NmrA-like family domain-containing protein 1	NMRAL1
20.3771	19.634	19.0157	20.3293	20.2767	20.5981			2	6.1	56.914	2.1872	19.6756	20.4014	0.725777	0.828834	-0.725777	-1.78793	Q6NXR4	Q6NXR4	TELO2-interacting protein 2	TTI2
19.7886	19.3385	19.0995	20.0498	19.3829	20.968			1	6.5	40.778	1.9769	19.4089	20.1336	0.724684	0.653106	-0.724682	-1.44384	Q99871	Q99871	HAUS augmin-like complex subunit 7	HAUS7
19.2857	21.2609	22.2859	21.8123	21.6136	21.5773			1	22.6	9.2234	2.6742	20.9442	21.6677	0.723568	0.33841	-0.723567	-0.81902	Q9NRR3	Q9NRR3	CDC42 small effector protein 2	CDC42SE2
21.9744	22.646	20.3554	22.0017	22.2611	22.8811			4	9.8	55.391	6.4006	21.6586	22.3813	0.722677	0.423475	-0.722677	-0.992438	Q14790	Q14790	Caspase-8;Caspase-8 subunit p18;Caspase-8 subunit p10	CASP8
20.9923	23.2213	23.4568	23.3444	23.2066	23.2608			7	14.4	65.076	9.6315	22.5568	23.2706	0.71377	0.381638	-0.713771	-0.907864	Q9NRW7	Q9NRW7	Vacuolar protein sorting-associated protein 45	VPS45
26.8916	27.1808	26.9257	27.4619	27.9251	27.7503	+	Control_APG7	1	8.7	28.355	239.52	26.9994	27.7125	0.713087	1.92377	-0.713087	-4.37528	Q9H0N0	Q9H0N0	Ras-related protein Rab-6C	RAB6C
21.4979	18.9459	23.3145	23.4031	23.1325	19.3602			2	15.3	21.198	3.742	21.2528	21.9653	0.712505	0.145556	-0.712506	-0.391737	Q6UW68	Q6UW68	Transmembrane protein 205	TMEM205
24.4198	24.5714	24.9288	24.1425	25.7103	26.2032			3	16.5	26.906	14.303	24.64	25.352	0.711973	0.484344	-0.711972	-1.11365	Q9UNK0	Q9UNK0	Syntaxin-8	STX8
17.9776	20.4312	19.997	20.4805	18.4845	21.5759			3	4.9	82.254	2.4231	19.4686	20.1803	0.711725	0.237565	-0.711725	-0.603585	Q93063	Q93063	Exostosin-2	EXT2
20.2801	22.6812	22.8678	22.5342	22.7304	22.6962			3	17.6	27.248	3.3168	21.943	22.6536	0.710564	0.353669	-0.710565	-0.850574	Q6IQ22	Q6IQ22	Ras-related protein Rab-12	RAB12
20.2334	21.4332	19.2473	21.9908	19.8286	21.2176			2	10.3	27.347	1.861	20.3046	21.0124	0.707729	0.325174	-0.707729	-0.791463	Q5UCC4	Q5UCC4	ER membrane protein complex subunit 10	EMC10
26.0386	25.8104	26.0599	26.7405	26.2363	27.0235	+	Control_APG7	7	18.1	47.514	9.6021	25.9696	26.6667	0.697113	1.33831	-0.697114	-2.86091	Q8TB61	Q8TB61	Adenosine 3-phospho 5-phosphosulfate transporter 1	SLC35B2
21.2271	21.452	20.1108	21.3386	21.4436	22.0818			2	8.5	42.442	4.1964	20.93	21.6213	0.691385	0.658675	-0.691385	-1.45468	P62068	P62068	Ubiquitin carboxyl-terminal hydrolase 46	USP46
19.4051	21.1565	21.8307	20.9023	21.5759	21.9852			2	7.1	54.766	1.391	20.7974	21.4878	0.690397	0.365682	-0.690398	-0.875261	Q96GZ6	Q96GZ6	Solute carrier family 41 member 3	SLC41A3
21.5637	21.9469	18.9939	21.5863	21.6813	21.307			1	5.8	25.977	3.6226	20.8348	21.5249	0.690031	0.300185	-0.69003	-0.738909	Q8IYL3	Q8IYL3	UPF0688 protein C1orf174	C1orf174
21.8688	19.9658	20.2645	22.3439	22.2741	19.5469			3	10.5	44.839	4.2371	20.6997	21.3883	0.688524	0.249239	-0.688525	-0.629263	Q8WVQ1	Q8WVQ1	Soluble calcium-activated nucleotidase 1	CANT1
22.8941	23.2527	22.9552	23.7902	23.7417	23.6168	+	Control_APG7	5	6.3	112.29	10.755	23.034	23.7163	0.682249	2.29682	-0.68225	-5.58261	Q14CX7	Q14CX7	N-alpha-acetyltransferase 25, NatB auxiliary subunit	NAA25
20.7485	21.3541	21.9245	22.0431	22.4279	21.5917			1	2.6	46.785	1.3886	21.3424	22.0209	0.678522	0.747585	-0.678523	-1.62817	Q8WU79	Q8WU79	Stromal membrane-associated protein 2	SMAP2
23.4187	23.6827	22.7946	23.3558	24.3305	24.2329			4	14.7	43.603	6.4867	23.2987	23.9731	0.674446	0.763039	-0.674445	-1.65844	Q53HC9	Q53HC9	Protein TSSC1	TSSC1
21.7994	21.856	21.7659	22.5319	22.4935	22.4046	+	Control_APG7	2	14.7	8.6312	2.0474	21.8071	22.4766	0.66954	3.88894	-0.66954	-14.5677	Q9BQ49	Q9BQ49	Small integral membrane protein 7	SMIM7
19.9846	22.991	20.0829	22.1732	22.7137	20.1783			3	6.5	79.37	4.3872	21.0195	21.6884	0.668913	0.206623	-0.668913	-0.534364	Q9UJ41	Q9UJ41	Rab5 GDP/GTP exchange factor	RABGEF1
21.8781	20.8505	21.3634	21.4508	21.6125	23.0344			2	2	145.75	1.6143	21.364	22.0326	0.668598	0.500135	-0.668598	-1.14482	Q502W6	Q502W6	von Willebrand factor A domain-containing protein 3B	VWA3B
21.8241	21.0196	18.5896	21.1611	21.0358	21.2372			1	2.3	59.573	2.1425	20.4778	21.1447	0.666883	0.274781	-0.666884	-0.68469	Q9Y4K3	Q9Y4K3	TNF receptor-associated factor 6	TRAF6
23.5774	23.656	20.0461	23.6645	23.2258	22.3842			5	14.8	44.002	6.0553	22.4265	23.0915	0.664989	0.205903	-0.664989	-0.532731	P07093	P07093	Glia-derived nexin	SERPINE2
24.2016	24.4066	24.2595	24.3222	24.8979	25.6415			1	5	33.81	6.5311	24.2892	24.9539	0.664652	0.793738	-0.664652	-1.71872	Q9H4A6	Q9H4A6	Golgi phosphoprotein 3	GOLPH3
20.0316	19.7348	19.8597	21.2813	19.2783	21.0595			1	6.1	28.17	2.2322	19.8754	20.5397	0.664335	0.446461	-0.664335	-1.03843	Q96C57	Q96C57	Uncharacterized protein C12orf43	C12orf43
21.5189	19.8107	21.842	21.3395	21.9104	21.8972			1	5.4	35.823	26.639	21.0572	21.7157	0.658491	0.427867	-0.658491	-1.00125	Q8TEB9	Q8TEB9	Rhomboid-related protein 4	RHBDD1
27.864	28.8426	29.0433	28.9593	29.3057	29.4419			15	52.7	40.422	124.69	28.5833	29.2357	0.652346	0.766856	-0.652346	-1.66592	Q9Y617	Q9Y617	Phosphoserine aminotransferase	PSAT1
20.7092	19.0823	20.1352	20.5303	20.5788	20.7595			2	5.4	59.608	7.4313	19.9756	20.6229	0.647291	0.602101	-0.647291	-1.34448	Q16875	Q16875	6-phosphofructo-2-kinase/fructose-2,6-bisphosphatase 3;6-phosphofructo-2-kinase;Fructose-2,6-bisphosphatase	PFKFB3
20.6734	22.9454	25.0887	20.835	26.1467	23.6613			2	7.4	45.981	2.5134	22.9025	23.5477	0.645178	0.117716	-0.645178	-0.323424	Q8N5I2	Q8N5I2	Arrestin domain-containing protein 1	ARRDC1
21.2555	21.9279	22.5744	22.534	22.2923	22.8643			2	9.8	28.319	9.7128	21.9193	22.5635	0.644274	0.708343	-0.644274	-1.55149	Q9H8H3	Q9H8H3	Methyltransferase-like protein 7A	METTL7A
22.4794	22.8584	23.1643	24.4785	23.4589	22.4811			1	13.8	9.1275	2.8018	22.834	23.4728	0.638809	0.451109	-0.638809	-1.0477	P62312	P62312	U6 snRNA-associated Sm-like protein LSm6	LSM6
18.7414	19.1879	20.453	19.2208	20.4782	20.5893			1	7.3	34.645	1.903	19.4607	20.0961	0.635382	0.398268	-0.635381	-0.941629	P13051	P13051	Uracil-DNA glycosylase	UNG
18.9594	21.4302	18.4264	19.2641	20.6325	20.8213			2	1.9	181.25	1.5322	19.6053	20.2393	0.633974	0.238346	-0.633973	-0.605312	Q8NDA8	Q8NDA8	Maestro heat-like repeat-containing protein family member 1	MROH1
25.8991	26.2297	26.3718	26.4322	26.6291	27.3353			5	22.8	34.905	104.19	26.1669	26.7988	0.631954	0.961212	-0.631954	-2.0528	Q9HC07	Q9HC07	Transmembrane protein 165	TMEM165
25.5175	24.7477	25.2393	25.0842	25.9613	26.3366			4	18.4	32.011	11.391	25.1682	25.794	0.625858	0.652245	-0.625859	-1.44216	O95070	O95070	Protein YIF1A	YIF1A
20.2413	20.8498	20.3604	21.8229	19.5619	21.9317			3	11	46.977	4.3317	20.4839	21.1055	0.62166	0.320834	-0.621659	-0.782386	P53677	P53677	AP-3 complex subunit mu-2	AP3M2
25.5888	23.9882	23.8081	25.7774	25.5596	23.9117			5	1.9	318.38	5.1859	24.4617	25.0829	0.621178	0.310418	-0.621178	-0.760515	O75691	O75691	Small subunit processome component 20 homolog	UTP20
25.2856	25.1907	25.042	25.5638	25.9026	25.9099	+	Control_APG7	18	24	122.84	36.186	25.1727	25.7921	0.619368	2.00161	-0.619368	-4.60902	P82094	P82094	TATA element modulatory factor	TMF1
22.9012	23.5132	22.9107	24.1193	23.4478	23.6141			4	14.4	68.423	10.72	23.1083	23.7271	0.618746	1.0158	-0.618747	-2.16426	Q96MW5	Q96MW5	Conserved oligomeric Golgi complex subunit 8	COG8
18.9077	21.2215	21.8043	21.0867	21.375	21.2974			4	3.5	141.72	6.368	20.6445	21.253	0.608507	0.274789	-0.608507	-0.684708	P39059	P39059	Collagen alpha-1(XV) chain;Restin;Restin-2;Restin-3;Restin-4	COL15A1
19.562	21.6584	21.8962	21.6035	21.4579	21.8803			3	7.5	72.964	9.8484	21.0388	21.6473	0.608433	0.33368	-0.608431	-0.809193	Q99081	Q99081	Transcription factor 12	TCF12
21.9314	22.3537	22.3579	22.6493	22.8676	22.944	+	Control_APG7	4	2.7	202.52	3.2351	22.2143	22.8203	0.605968	1.65567	-0.605968	-3.63323	Q16363	Q16363	Laminin subunit alpha-4	LAMA4
23.409	23.177	23.1935	23.8265	23.7125	24.0293	+	Control_APG7	4	16.2	48.864	4.6324	23.2598	23.8561	0.596302	2.1283	-0.596301	-5.00914	Q6P4E1	Q6P4E1	Protein CASC4	CASC4
23.1119	23.9494	24.6114	24.5268	24.2038	24.7303			4	8.6	67.026	9.8955	23.8909	24.487	0.596077	0.576974	-0.596076	-1.29546	P03915	P03915	NADH-ubiquinone oxidoreductase chain 5	MT-ND5
21.9171	21.0497	19.2737	21.8778	21.0447	21.0918			1	13	13.186	3.3236	20.7468	21.3381	0.591297	0.290334	-0.591297	-0.717985	P03897	P03897	NADH-ubiquinone oxidoreductase chain 3	MT-ND3
28.2545	27.5771	27.4223	27.5293	28.887	28.6046			9	46.4	23.772	34.34	27.7513	28.3403	0.589003	0.534064	-0.589002	-1.21152	O95816	O95816	BAG family molecular chaperone regulator 2	BAG2
21.3225	22.7907	23.1694	22.9569	23.6499	22.4397			3	7.5	48.05	8.1038	22.4275	23.0155	0.58795	0.371047	-0.587948	-0.886247	Q96RD7	Q96RD7	Pannexin-1	PANX1
19.7278	21.7975	21.9772	21.7414	21.5751	21.9481			3	12.5	29.267	1.609	21.1675	21.7549	0.587376	0.331629	-0.587376	-0.804924	Q9NW81	Q9NW81	ATP synthase subunit s-like protein	ATP5SL
20.5241	21.8468	22.5246	22.3055	22.2885	22.0508			2	10	25.764	2.3108	21.6318	22.2149	0.583069	0.418778	-0.583068	-0.983001	Q9BRX8	Q9BRX8	Redox-regulatory protein FAM213A	FAM213A
20.0988	18.5659	21.572	21.1727	21.5556	19.2567			3	4.3	117.71	1.4922	20.0789	20.6617	0.582748	0.200035	-0.582749	-0.519388	Q2KHT3	Q2KHT3	Protein CLEC16A	CLEC16A
20.4535	22.7771	22.9858	22.458	22.697	22.8083			3	22.1	20.747	4.5322	22.0721	22.6545	0.582315	0.287429	-0.582316	-0.71179	O00399	O00399	Dynactin subunit 6	DCTN6
26.3601	27.058	26.9192	27.0581	27.0858	27.9116			10	45.4	25.744	31.189	26.7791	27.3518	0.572701	0.747029	-0.572701	-1.62708	P28161	P28161	Glutathione S-transferase Mu 2	GSTM2
23.8478	24.0858	24.6589	24.58	24.8409	24.8843			4	18	28.612	10.13	24.1975	24.7684	0.570908	1.03595	-0.570908	-2.2058	O95249	O95249	Golgi SNAP receptor complex member 1	GOSR1
23.6109	23.9391	23.9833	24.2376	24.293	24.7125	+	Control_APG7	5	1.6	367.76	2.2076	23.8444	24.4144	0.56992	1.39536	-0.569921	-2.9925	P49454	P49454	Centromere protein F	CENPF
22.898	23.8711	22.9965	23.7987	23.8205	23.8483			4	7.7	68.207	4.3107	23.2552	23.8225	0.567305	0.851311	-0.567306	-1.83244	Q92990	Q92990	Glomulin	GLMN
18.392	21.2665	21.0804	20.912	20.7386	20.7896			1	2	62.059	1.9863	20.2463	20.8134	0.567137	0.240355	-0.567136	-0.609743	Q8IWB1	Q8IWB1	Inositol 1,4,5-trisphosphate receptor-interacting protein	ITPRIP
27.154	25.8241	27.6784	26.9967	27.5659	27.7951			3	8.7	35.213	3.2113	26.8855	27.4525	0.56702	0.399377	-0.56702	-0.943874	Q08722	Q08722	Leukocyte surface antigen CD47	CD47
22.4341	22.8452	23.1894	22.7259	23.0516	24.3877			1	2.7	46.564	2.0025	22.8229	23.3884	0.565525	0.438271	-0.565524	-1.02208	P17050	P17050	Alpha-N-acetylgalactosaminidase	NAGA
22.1613	22.5096	22.8828	23.5253	22.8935	22.8202			3	22	24.418	4.0339	22.5179	23.0797	0.56175	0.853707	-0.56175	-1.8372	Q8WZ82	Q8WZ82	Ovarian cancer-associated gene 2 protein	OVCA2
19.4427	19.5488	19.2841	19.4895	20.0983	20.3646			1	2.8	71.276	1.9817	19.4252	19.9842	0.558985	0.969168	-0.558985	-2.06895	O43524	O43524	Forkhead box protein O3	FOXO3
22.7563	23.2866	23.4863	23.5727	23.7342	23.8878			3	14.1	35.646	4.5541	23.1764	23.7315	0.555174	1.10589	-0.555173	-2.35177	Q6PK18	Q6PK18	2-oxoglutarate and iron-dependent oxygenase domain-containing protein 3	OGFOD3
25.7986	25.8355	26.0852	26.8105	26.3794	26.1925			4	36.7	17.27	23.854	25.9064	26.4608	0.554411	1.27511	-0.554412	-2.71839	Q96K17	Q96K17	Transcription factor BTF3 homolog 4	BTF3L4
21.9372	22.1443	21.2636	22.0745	22.4135	22.5201			4	5.7	107.41	5.2556	21.7817	22.336	0.554327	0.865697	-0.554326	-1.86102	Q14596	Q14596	Next to BRCA1 gene 1 protein	NBR1
20.0548	20.6188	17.3234	20.5797	17.5269	21.5512			1	4.5	22.22	1.5607	19.3323	19.8859	0.553566	0.128323	-0.553567	-0.349729	Q15528	Q15528	Mediator of RNA polymerase II transcription subunit 22	MED22
29.2383	29.8	29.8254	29.8367	30.3051	30.3727			11	78.2	23.482	235.85	29.6212	30.1715	0.550299	1.01198	-0.550297	-2.15642	P51148	P51148	Ras-related protein Rab-5C	RAB5C
25.5574	26.0785	26.0669	26.4689	26.2431	26.6404			7	27.6	36.788	13.917	25.9009	26.4508	0.549866	1.24849	-0.549867	-2.65933	Q04828;P52895;P42330;P17516	Q04828;P52895;P42330	Aldo-keto reductase family 1 member C1;Aldo-keto reductase family 1 member C2;Aldo-keto reductase family 1 member C3	AKR1C1;AKR1C2;AKR1C3
25.1842	25.5896	25.3287	25.5944	25.9934	26.1603			5	11.9	50.878	10.185	25.3675	25.916	0.548569	1.25266	-0.548569	-2.66854	P26572	P26572	Alpha-1,3-mannosyl-glycoprotein 2-beta-N-acetylglucosaminyltransferase	MGAT1
25.0224	24.8326	24.8572	24.799	25.6681	25.8879			8	40.5	24.551	45.525	24.9041	25.4517	0.547588	0.74406	-0.54759	-1.62127	P19388	P19388	DNA-directed RNA polymerases I, II, and III subunit RPABC1	POLR2E
21.6058	18.6795	21.0079	21.216	21.0624	20.6559			1	2.8	55.65	2.6429	20.4311	20.9781	0.547041	0.237014	-0.54704	-0.602369	Q2TAA5	Q2TAA5	GDP-Man:Man(3)GlcNAc(2)-PP-Dol alpha-1,2-mannosyltransferase	ALG11
22.1126	21.6337	21.9258	21.7284	22.7708	22.8049			3	20.3	22.912	6.0327	21.8907	22.4347	0.543976	0.647212	-0.543976	-1.43236	Q969T4;Q96LR5	Q969T4;Q96LR5	Ubiquitin-conjugating enzyme E2 E3;Ubiquitin-conjugating enzyme E2 E2	UBE2E3;UBE2E2
22.018	22.8957	21.953	22.6018	22.9255	22.9615			6	7.8	122.15	7.507	22.2889	22.8296	0.540697	0.766347	-0.540696	-1.66492	Q9UPN4	Q9UPN4	Centrosomal protein of 131 kDa	CEP131
19.3804	21.9724	21.5922	20.9411	21.6566	21.963			2	12.1	40.74	3.6602	20.9817	21.5202	0.538563	0.246876	-0.538562	-0.624083	Q7Z2E3	Q7Z2E3	Aprataxin	APTX
25.8767	26.8921	27.0298	26.9761	27.2174	27.2201			9	36.5	30.037	81.379	26.5995	27.1379	0.538324	0.653784	-0.538324	-1.44516	P21964	P21964	Catechol O-methyltransferase	COMT
20.0556	23.4561	23.2362	23.0838	22.6309	22.6463			2	6.6	39.542	2.6557	22.2493	22.787	0.537695	0.185054	-0.537696	-0.484987	Q8WVM0	Q8WVM0	Dimethyladenosine transferase 1, mitochondrial	TFB1M
20.8919	22.5666	22.4612	22.4167	22.6112	22.4994			2	3.9	101.92	7.8044	21.9732	22.5091	0.535866	0.419393	-0.535867	-0.984239	Q9Y5F6;Q9Y5G0;Q9UN71;Q9Y5G3;Q9Y5G1;Q9Y5F8;Q9Y5F9;Q9Y5H4;Q9Y5G8;Q9Y5G2;Q9Y5H1;Q9Y5H0;Q9Y5G7;Q9Y5G6;Q9Y5G5;Q9Y5G4;O60330;Q9UN70;Q9Y5H2;Q9Y5H3;Q9Y5F7;Q9Y5G9	Q9Y5F6;Q9Y5G0;Q9UN71;Q9Y5G3;Q9Y5G1;Q9Y5F8;Q9Y5F9;Q9Y5H4;Q9Y5G8;Q9Y5G2;Q9Y5H1;Q9Y5H0;Q9Y5G7;Q9Y5G6;Q9Y5G5;Q9Y5G4;O60330;Q9UN70;Q9Y5H2;Q9Y5H3;Q9Y5F7;Q9Y5G9	Protocadherin gamma-C5;Protocadherin gamma-B5;Protocadherin gamma-B4;Protocadherin gamma-B1;Protocadherin gamma-B3;Protocadherin gamma-B7;Protocadherin gamma-B6;Protocadherin gamma-A1;Protocadherin gamma-A5;Protocadherin gamma-B2;Protocadherin gamma-A2;Protocadherin gamma-A3;Protocadherin gamma-A6;Protocadherin gamma-A7;Protocadherin gamma-A8;Protocadherin gamma-A9;Protocadherin gamma-A12;Protoca…	PCDHGC5;PCDHGB5;PCDHGB4;PCDHGB1;PCDHGB3;PCDHGB7;PCDHGB6;PCDHGA1;PCDHGA5;PCDHGB2;PCDHGA2;PCDHGA3;PCDHGA6;PCDHGA7;PCDHGA8;PCDHGA9;PCDHGA12;PCDHGC3;PCDHGA11;PCDHGA10;PCDHGC4;PCDHGA4
20.178	19.1183	19.4158	19.7973	20.8621	19.6604			2	2.1	159.3	2.4519	19.5707	20.1066	0.535852	0.469939	-0.535853	-1.08512	Q4ADV7	Q4ADV7	RAB6A-GEF complex partner protein 1	RIC1
22.6258	23.2377	23.1979	23.7611	23.3572	23.5485			5	14.7	40.744	4.967	23.0205	23.5556	0.535099	1.09619	-0.535098	-2.33137	Q8NBU5	Q8NBU5	ATPase family AAA domain-containing protein 1	ATAD1
25.6157	25.9563	26.178	26.2725	26.4039	26.676			7	13.7	74.518	14.2	25.9167	26.4508	0.534145	1.24084	-0.534145	-2.64245	Q92544	Q92544	Transmembrane 9 superfamily member 4	TM9SF4
22.9276	25.3233	25.3127	24.1166	25.3517	25.6968			2	9.9	23.539	3.7663	24.5212	25.055	0.533817	0.224229	-0.533818	-0.573968	O14735	O14735	CDP-diacylglycerol--inositol 3-phosphatidyltransferase	CDIPT
28.0571	27.1494	27.4554	27.4009	27.9317	28.9202			4	35.5	11.284	10.857	27.554	28.0843	0.530321	0.438213	-0.530321	-1.02196	P81605	P81605	Dermcidin;Survival-promoting peptide;DCD-1	DCD
22.2646	21.9923	21.4931	22.2125	22.4845	22.6418			1	3.4	47.878	1.5474	21.9167	22.4462	0.529568	0.959656	-0.529568	-2.04964	O14763	O14763	Tumor necrosis factor receptor superfamily member 10B	TNFRSF10B
22.2239	22.2746	20.7739	22.3068	22.8981	21.645			1	7.6	21.427	4.4711	21.7575	22.2833	0.525837	0.358706	-0.525836	-0.86094	Q9Y248	Q9Y248	DNA replication complex GINS protein PSF2	GINS2
24.1585	24.7257	24.2661	24.244	25.0134	25.4556			5	20.9	38.247	9.9659	24.3834	24.9043	0.520893	0.589921	-0.520893	-1.32073	Q9GZM5	Q9GZM5	Protein YIPF3;Protein YIPF3, 36 kDa form III	YIPF3
21.5213	21.608	21.3835	21.735	22.1129	22.2266	+	Control_APG7	5	8.8	96.735	3.4874	21.5042	22.0248	0.52059	1.48555	-0.52059	-3.20667	Q16832	Q16832	Discoidin domain-containing receptor 2	DDR2
22.4819	23.2558	23.1564	23.6416	23.0664	23.733			4	10.6	70.178	7.136	22.9647	23.4804	0.515656	0.738119	-0.515657	-1.60965	Q9UKG9	Q9UKG9	Peroxisomal carnitine O-octanoyltransferase	CROT
25.3875	25.4928	23.7661	24.9815	24.8408	26.3684			5	16.1	47.137	10.116	24.8821	25.3969	0.51482	0.279224	-0.51482	-0.694236	Q53H12	Q53H12	Acylglycerol kinase, mitochondrial	AGK
19.0931	22.9106	22.5231	22.2965	22.0787	21.6849			2	2.3	105.12	1.6464	21.5089	22.02	0.511122	0.156023	-0.511121	-0.416838	O14936	O14936	Peripheral plasma membrane protein CASK	CASK
21.8256	21.8675	22.6101	22.2751	22.7432	22.8169			2	12.9	31.371	5.405	22.1011	22.6118	0.51067	0.767956	-0.51067	-1.66808	Q68D91	Q68D91	Metallo-beta-lactamase domain-containing protein 2	MBLAC2
21.8545	22.2708	22.153	22.4403	22.6483	22.7208	+	Control_APG7	2	11.9	26.256	4.7548	22.0927	22.6031	0.510399	1.5677	-0.510398	-3.40876	Q96EC8	Q96EC8	Protein YIPF6	YIPF6
19.3836	19.4132	19.2882	20.0737	19.8108	19.7199	+	Control_APG7	1	2.7	65.812	1.5058	19.3617	19.8681	0.506456	1.96492	-0.506456	-4.49774	Q9NZV5	Q9NZV5	Selenoprotein N	SEPN1
22.1831	22.3086	22.0712	22.2259	22.9401	22.9146			1	10.7	11.967	1.7418	22.1876	22.6935	0.505917	0.972392	-0.505915	-2.07551	Q99417	Q99417	C-Myc-binding protein	MYCBP
21.1471	19.171	21.606	21.1405	20.937	21.3563			1	3.1	51.603	3.8042	20.6414	21.1446	0.503241	0.265653	-0.50324	-0.664994	Q9NWS8	Q9NWS8	Required for meiotic nuclear division protein 1 homolog	RMND1
26.8911	26.6823	26.8135	26.7157	27.7231	27.4512			5	30.8	26.832	18.867	26.7956	27.2967	0.501038	0.749508	-0.501037	-1.63193	Q9Y3B8	Q9Y3B8	Oligoribonuclease, mitochondrial	REXO2
23.76	24.7128	24.2233	24.324	24.7937	25.0759			3	22.9	17.781	7.0335	24.232	24.7312	0.499134	0.640267	-0.499133	-1.41883	Q16540	Q16540	39S ribosomal protein L23, mitochondrial	MRPL23
22.877	22.011	21.6702	22.7561	22.8392	22.458			5	16.3	47.163	13.762	22.1861	22.6844	0.498365	0.589847	-0.498364	-1.32058	Q9NW68	Q9NW68	BSD domain-containing protein 1	BSDC1
20.4139	20.0795	20.9395	21.0524	21.0888	20.7829			1	2.9	56.547	1.7179	20.4776	20.9747	0.497063	0.861742	-0.497063	-1.85316	Q96GM8	Q96GM8	Target of EGR1 protein 1	TOE1
23.6425	23.0062	23.5157	23.8462	23.6987	24.104			5	10.2	77.485	3.1374	23.3881	23.883	0.494818	1.02029	-0.494817	-2.17351	Q9UKF6	Q9UKF6	Cleavage and polyadenylation specificity factor subunit 3	CPSF3
21.5738	21.4349	21.3212	21.746	22.0536	22.0097	+	Control_APG7	3	2.8	210.51	3.833	21.4433	21.9365	0.4932	1.82365	-0.4932	-4.08725	Q9UKA4	Q9UKA4	A-kinase anchor protein 11	AKAP11
22.3031	23.8201	23.8021	23.3511	24.0401	23.997			7	20.5	42.403	3.4967	23.3084	23.7961	0.487625	0.371321	-0.487624	-0.886808	P50453	P50453	Serpin B9	SERPINB9
23.8509	23.8252	24.7152	24.4801	24.7484	24.6224			4	9.7	57.741	7.0829	24.1304	24.617	0.486519	0.737264	-0.486518	-1.60798	Q92692	Q92692	Nectin-2	PVRL2
23.8335	23.6174	22.8157	23.7817	23.8345	24.1098			5	8.4	100.58	44.013	23.4222	23.9087	0.486448	0.678171	-0.486448	-1.49266	P98194	P98194	Calcium-transporting ATPase type 2C member 1	ATP2C1
25.0207	25.3391	24.782	25.3997	25.545	25.6552			4	39.5	13.711	38.218	25.0473	25.5333	0.486021	1.2838	-0.48602	-2.73779	O75380	O75380	NADH dehydrogenase [ubiquinone] iron-sulfur protein 6, mitochondrial	NDUFS6
23.9054	22.807	23.4024	23.2221	24.1998	24.1444			3	18.6	23.39	7.8259	23.3716	23.8555	0.483894	0.466603	-0.483894	-1.07851	Q7Z4H3	Q7Z4H3	HD domain-containing protein 2	HDDC2
24.0491	23.7939	24.1366	23.5297	24.885	25.004			5	24.2	25.918	5.3956	23.9932	24.4729	0.479689	0.422903	-0.479689	-0.99129	P16083	P16083	Ribosyldihydronicotinamide dehydrogenase [quinone]	NQO2
23.624	23.8256	23.131	24.0301	24.1427	23.8412			4	23.6	29.737	8.1555	23.5269	24.0047	0.477819	0.999353	-0.47782	-2.13052	Q8NC96	Q8NC96	Adaptin ear-binding coat-associated protein 1	NECAP1
23.4041	23.4843	23.6712	24.0039	23.8716	24.1119	+	Control_APG7	5	11	51.55	52.568	23.5199	23.9958	0.475958	1.97227	-0.475959	-4.51989	Q10469	Q10469	Alpha-1,6-mannosyl-glycoprotein 2-beta-N-acetylglucosaminyltransferase	MGAT2
24.234	25.2288	25.366	25.2821	24.5031	26.469			4	11.2	48.339	3.4337	24.9429	25.4181	0.475163	0.284388	-0.475163	-0.705295	Q14728	Q14728	Major facilitator superfamily domain-containing protein 10	MFSD10
22.0319	21.5783	19.2849	21.068	21.4709	21.7752			1	3.6	40.262	61.715	20.965	21.438	0.473005	0.209497	-0.473006	-0.54087	O95273	O95273	Cyclin-D1-binding protein 1	CCNDBP1
22.7228	24.4462	24.7161	24.7339	24.177	24.391			2	14.9	19.291	2.6744	23.9617	24.434	0.472263	0.296983	-0.472262	-0.73212	Q9GZN8	Q9GZN8	UPF0687 protein C20orf27	C20orf27
28.1799	27.9026	26.811	28.9902	28.2561	27.0543			11	48.2	31.554	135.57	27.6312	28.1002	0.46903	0.267062	-0.46903	-0.668043	P29966	P29966	Myristoylated alanine-rich C-kinase substrate	MARCKS
23.146	22.4378	23.4581	24.2432	22.9177	23.2821			4	11.2	45.567	3.6442	23.014	23.481	0.467028	0.396931	-0.467028	-0.938921	P49137	P49137	MAP kinase-activated protein kinase 2	MAPKAPK2
24.5993	24.8927	24.8802	25.4209	25.4772	24.8729			4	18.4	44.385	9.0002	24.7907	25.257	0.466242	1.01675	-0.466242	-2.16623	Q15427	Q15427	Splicing factor 3B subunit 4	SF3B4
24.3823	24.5605	25.2099	25.0535	25.3309	25.1513			6	29.5	40.285	19.372	24.7175	25.1786	0.461006	0.806712	-0.461006	-1.74426	Q9NWT6	Q9NWT6	Hypoxia-inducible factor 1-alpha inhibitor	HIF1AN
20.0785	20.5819	20.3899	21.5015	21.3084	19.623			2	17.8	15.85	1.3668	20.3501	20.811	0.460875	0.305508	-0.460875	-0.750164	P09455	P09455	Retinol-binding protein 1	RBP1
22.7247	22.5121	19.6509	21.8875	21.9478	22.4344			2	5	73.562	3.3486	21.6292	22.0899	0.460649	0.173391	-0.460648	-0.457856	Q6PI48	Q6PI48	Aspartate--tRNA ligase, mitochondrial	DARS2
22.9225	24.1787	23.628	23.9442	24.3796	23.7862			3	27.9	21.09	7.0785	23.5764	24.0367	0.460239	0.496518	-0.460239	-1.13769	Q9NX08	Q9NX08	COMM domain-containing protein 8	COMMD8
21.1326	20.9538	21.047	21.2926	22.0834	21.1379			1	2.5	51.799	2.8582	21.0445	21.5046	0.460138	0.70635	-0.460139	-1.5476	Q8N6Y2	Q8N6Y2	Leucine-rich repeat-containing protein 17	LRRC17
25.0327	24.4227	23.0912	24.1366	25.1503	24.6362			6	23.4	24.211	9.4331	24.1822	24.641	0.45882	0.287959	-0.458821	-0.712922	Q9BYN8	Q9BYN8	28S ribosomal protein S26, mitochondrial	MRPS26
26.1092	25.2752	24.752	24.7813	26.2775	26.4529			5	27.9	23.025	33.426	25.3788	25.8373	0.458462	0.278708	-0.458462	-0.693129	Q15286	Q15286	Ras-related protein Rab-35	RAB35
27.871	27.8603	28.0846	28.7135	28.1618	28.3141			18	34.4	77.328	160.6	27.9386	28.3964	0.457832	1.19564	-0.457834	-2.54366	P21980	P21980	Protein-glutamine gamma-glutamyltransferase 2	TGM2
24.3594	25.2735	25.4404	25.4941	25.7476	25.204			9	33.6	33.929	10.001	25.0244	25.4819	0.45746	0.545275	-0.457459	-1.23349	P24941;Q00526	P24941	Cyclin-dependent kinase 2	CDK2
23.9081	24.4257	23.8254	24.5909	24.1084	24.8312			4	49.6	15.179	11.113	24.0531	24.5102	0.457117	0.739206	-0.457118	-1.61178	O15116	O15116	U6 snRNA-associated Sm-like protein LSm1	LSM1
28.2842	28.9768	28.8025	29.0295	29.1275	29.2775			5	24.8	32.235	47.246	28.6879	29.1448	0.456984	0.972612	-0.456983	-2.07596	P43307	P43307	Translocon-associated protein subunit alpha	SSR1
23.2114	23.6393	23.6738	23.2883	23.921	24.6855			4	26.9	22.478	9.622	23.5082	23.9649	0.456745	0.457842	-0.456745	-1.0611	Q8NBT2	Q8NBT2	Kinetochore protein Spc24	SPC24
23.3253	23.2753	23.5929	23.7594	23.965	23.8365	+	Control_APG7	2	9.2	57.829	4.7032	23.3978	23.8536	0.455843	1.77428	-0.455844	-3.95014	Q8NC44	Q8NC44	Protein FAM134A	FAM134A
26.9634	27.2208	27.1255	28.5849	27.1327	26.9586			15	85.9	22.693	75.698	27.1033	27.5587	0.455448	0.365172	-0.455448	-0.874215	P80723	P80723	Brain acid soluble protein 1	BASP1
19.0607	20.216	20.7629	20.1822	20.4403	20.7808			1	6	28.26	3.9277	20.0132	20.4677	0.454575	0.356467	-0.454576	-0.856335	Q9BRK0	Q9BRK0	Receptor expression-enhancing protein 2	REEP2
22.7424	22.453	19.1739	19.5008	22.9896	23.2395			2	3.6	82.303	4.4229	21.4564	21.91	0.453533	0.0976873	-0.453533	-0.272719	Q8TB52	Q8TB52	F-box only protein 30	FBXO30
19.8117	21.3759	18.8931	18.7991	21.1934	21.4407			2	3.3	75.935	2.1497	20.0269	20.4777	0.450827	0.151364	-0.450826	-0.405701	Q7RTS9	Q7RTS9	Dymeclin	DYM
22.019	22.2292	22.547	22.7904	22.5527	22.7962			5	8.3	98.615	6.1816	22.2651	22.7131	0.448008	1.21549	-0.448006	-2.58687	Q9H0X9	Q9H0X9	Oxysterol-binding protein-related protein 5	OSBPL5
22.3442	22.5731	22.4064	22.6883	22.8596	23.1168	+	Control_APG7	1	1.3	75.687	1.3499	22.4413	22.8882	0.446951	1.4606	-0.446951	-3.14664	Q96MM6	Q96MM6	Heat shock 70 kDa protein 12B	HSPA12B
24.8071	24.3591	24.5623	24.7964	25.1066	25.1647			6	12.6	79.579	19.584	24.5761	25.0225	0.446398	1.21435	-0.446399	-2.58437	Q9UKM7	Q9UKM7	Endoplasmic reticulum mannosyl-oligosaccharide 1,2-alpha-mannosidase	MAN1B1
23.3856	23.7349	23.753	24.0188	23.9853	24.2008	+	Control_APG7	2	11.6	21.789	3.2521	23.6245	24.0683	0.443777	1.49879	-0.443777	-3.23876	Q587I9	Q587I9	Vesicle transport protein SFT2C	SFT2D3
23.4816	23.7934	24.3196	24.2647	24.4764	24.184			5	14.4	44.508	9.9961	23.8649	24.3084	0.44351	0.788549	-0.443509	-1.70851	Q8NEZ5	Q8NEZ5	F-box only protein 22	FBXO22
24.8188	25.2467	25.5315	25.524	25.6189	25.781			9	16.8	67.029	37.58	25.199	25.6413	0.44232	0.939002	-0.442321	-2.00786	P29536	P29536	Leiomodin-1	LMOD1
20.7675	21.4507	19.5145	21.6226	21.5264	19.907			2	19.1	15.434	2.1171	20.5776	21.0187	0.441107	0.215867	-0.441107	-0.555234	Q86WX3	Q86WX3	Active regulator of SIRT1	RPS19BP1
20.7981	22.7729	22.5888	22.5245	22.2326	22.724			4	5.4	103.57	7.8401	22.0533	22.4937	0.440466	0.273549	-0.440465	-0.68204	Q96CW5	Q96CW5	Gamma-tubulin complex component 3	TUBGCP3
25.5917	25.5823	25.6492	25.6068	26.2751	26.2584			4	22.4	28.17	14.109	25.6077	26.0468	0.439039	0.928446	-0.43904	-1.98658	P30042	P30042	ES1 protein homolog, mitochondrial	C21orf33
22.8175	22.7033	22.7626	23.1858	23.5553	22.8566			4	9.8	66.898	7.8223	22.7611	23.1992	0.438108	1.00515	-0.438108	-2.14239	Q4G0J3	Q4G0J3	La-related protein 7	LARP7
24.8454	25.3607	25.3282	25.803	25.4823	25.5625			4	52.6	14.494	76.999	25.1781	25.6159	0.437826	1.06904	-0.437826	-2.27451	P52758	P52758	Ribonuclease UK114	HRSP12
27.0283	27.5616	27.3843	27.8295	27.6311	27.8266			11	46	38.792	40.819	27.3248	27.7624	0.437649	1.2099	-0.437649	-2.57467	O43681	O43681	ATPase ASNA1	ASNA1
22.6546	20.1787	20.8578	22.2443	20.8416	21.9129			5	14	42.906	2.8833	21.2304	21.6663	0.435915	0.196824	-0.435914	-0.512054	Q9H0C8	Q9H0C8	Integrin-linked kinase-associated serine/threonine phosphatase 2C	ILKAP
23.4659	23.6614	23.5529	23.7607	24.1838	24.04	+	Control_APG7	5	20.1	44.294	11.645	23.5601	23.9948	0.434782	1.4768	-0.434783	-3.18553	Q9Y4P1	Q9Y4P1	Cysteine protease ATG4B	ATG4B
20.8472	21.0205	19.5551	21.4553	19.5114	21.7593			1	3.8	51.26	4.0975	20.4743	20.9086	0.434378	0.198417	-0.434378	-0.515696	Q92484	Q92484	Acid sphingomyelinase-like phosphodiesterase 3a	SMPDL3A
20.6982	21.4712	21.8972	21.7103	21.8031	21.8516			1	10.6	16.311	2.251	21.3555	21.7884	0.432814	0.540852	-0.432813	-1.22482	O15514	O15514	DNA-directed RNA polymerase II subunit RPB4	POLR2D
27.2057	27.6691	27.494	28.0181	27.7651	27.882	+	Control_APG7	4	42.3	13.941	97.883	27.4563	27.8884	0.4321	1.31722	-0.432101	-2.81298	Q9BRA2	Q9BRA2	Thioredoxin domain-containing protein 17	TXNDC17
25.4538	25.2218	25.2974	25.2786	26.0363	25.9489			7	32.4	28.431	28.519	25.3243	25.7546	0.430273	0.798806	-0.430272	-1.72869	O96011	O96011	Peroxisomal membrane protein 11B	PEX11B
22.7706	23.5449	23.8412	23.7557	23.3265	24.363			5	14.7	43.973	5.0051	23.3856	23.8151	0.429495	0.417032	-0.429494	-0.97949	Q9NR46	Q9NR46	Endophilin-B2	SH3GLB2
21.3662	20.986	21.5379	21.2663	21.7156	22.1944			1	3.4	40.574	2.9562	21.2967	21.7254	0.428734	0.613536	-0.428734	-1.36676	Q96FZ2	Q96FZ2	Embryonic stem cell-specific 5-hydroxymethylcytosine-binding protein	HMCES
23.7997	24.7347	24.468	24.7515	24.7652	24.7701			2	18.6	23.548	96.566	24.3341	24.7623	0.428125	0.701997	-0.428125	-1.53911	Q9P299	Q9P299	Coatomer subunit zeta-2	COPZ2
22.5704	23.4387	22.744	22.9923	23.7834	23.2577			1	5.2	40.832	3.2158	22.9177	23.3444	0.426716	0.533197	-0.426716	-1.20982	Q9NZU5	Q9NZU5	LIM and cysteine-rich domains protein 1	LMCD1
29.1801	29.8172	29.9731	29.3285	30.47	30.4521			11	4.9	227.87	65.325	29.6568	30.0835	0.426697	0.402827	-0.426697	-0.95085	Q7Z406	Q7Z406	Myosin-14	MYH14
23.7481	23.7047	23.0625	23.9034	23.8891	24.0015			6	16.4	54.826	4.999	23.5051	23.9314	0.426247	0.884866	-0.426246	-1.89922	O00401	O00401	Neural Wiskott-Aldrich syndrome protein	WASL
23.0836	19.6529	24.127	20.6494	24.1013	23.3836			1	4.8	35.215	93.765	22.2878	22.7115	0.423628	0.0878901	-0.423628	-0.247386	Q15800	Q15800	Methylsterol monooxygenase 1	MSMO1
25.8361	26.0475	25.5583	25.9404	25.979	26.7847			9	27.2	51.172	146.29	25.814	26.2347	0.420744	0.609719	-0.420744	-1.35933	Q9H993	Q9H993	Protein-glutamate O-methyltransferase	ARMT1
19.7473	21.9952	21.8134	21.6777	21.3438	21.7963			4	4	162.1	1.7347	21.1853	21.6059	0.420609	0.223975	-0.420608	-0.573402	Q15262	Q15262	Receptor-type tyrosine-protein phosphatase kappa	PTPRK
18.6476	21.256	20.9425	21.3321	20.1137	20.6587			3	4.4	92.153	1.5516	20.2821	20.7015	0.41943	0.178115	-0.41943	-0.468883	P52756	P52756	RNA-binding protein 5	RBM5
27.997	28.9599	29.4353	28.8764	29.4349	29.3373			5	33.3	24.758	323.31	28.7974	29.2162	0.418812	0.386054	-0.418811	-0.91685	P20337;Q96E17	P20337	Ras-related protein Rab-3B	RAB3B
24.243	25.4716	25.8876	25.7655	25.5536	25.5367			3	24.4	15.278	1.9836	25.2007	25.6186	0.417871	0.347172	-0.417873	-0.837165	Q8N5K1	Q8N5K1	CDGSH iron-sulfur domain-containing protein 2	CISD2
27.1918	26.7943	26.3178	27.439	27.4259	26.6787			15	45.1	46.596	182.1	26.7679	27.1812	0.413265	0.507721	-0.413265	-1.15976	P05120	P05120	Plasminogen activator inhibitor 2	SERPINB2
23.3013	23.9569	24.0716	23.7612	24.2629	24.5433			7	31.4	35.23	9.242	23.7766	24.1891	0.412539	0.550859	-0.412538	-1.24442	Q9Y315	Q9Y315	Deoxyribose-phosphate aldolase	DERA
22.6614	22.9201	22.9985	23.7411	23.3141	22.7623			2	7.2	36.536	2.5363	22.86	23.2725	0.412481	0.615207	-0.412481	-1.37002	Q9H1A3	Q9H1A3	Methyltransferase-like protein 9	METTL9
20.4293	20.3594	21.0989	20.77	21.1028	21.2493			2	6.2	38.429	2.19	20.6292	21.0407	0.411497	0.679875	-0.411497	-1.49598	P51884	P51884	Lumican	LUM
24.5812	24.5176	25.4544	25.1617	25.6367	24.9883			2	8.2	35.509	1.7447	24.851	25.2622	0.411203	0.500373	-0.411203	-1.14529	O75208	O75208	Ubiquinone biosynthesis protein COQ9, mitochondrial	COQ9
19.9118	20.2732	21.1839	20.6636	20.9728	20.9618			1	3.9	49.192	4.6531	20.4563	20.8661	0.409752	0.450184	-0.409752	-1.04585	Q9H0U9	Q9H0U9	Testis-specific Y-encoded-like protein 1	TSPYL1
22.2721	22.1252	20.3715	21.7336	22.2093	22.0538			2	3.5	73.293	4.1482	21.5896	21.9989	0.40933	0.260359	-0.40933	-0.653514	Q68CP4	Q68CP4	Heparan-alpha-glucosaminide N-acetyltransferase	HGSNAT
24.0862	24.5328	24.0223	24.261	24.7491	24.8588			9	25.1	40.622	8.9574	24.2138	24.623	0.40921	0.772403	-0.409211	-1.6768	P22694	P22694	cAMP-dependent protein kinase catalytic subunit beta	PRKACB
23.8188	19.5608	24.9157	24.2919	25.2982	19.932			1	2.3	74.46	1.818	22.7651	23.174	0.408955	0.0611779	-0.408954	-0.176327	Q8N1W2	Q8N1W2	Zinc finger protein 710	ZNF710
22.6555	23.0004	22.9837	24.0897	22.7936	22.9788			9	6.1	200.21	10.304	22.8798	23.2874	0.407513	0.412468	-0.407513	-0.970303	Q8IWV7	Q8IWV7	E3 ubiquitin-protein ligase UBR1	UBR1
24.5959	24.5757	24.865	25.1337	24.9442	25.1761	+	Control_APG7	6	22.1	41.935	8.9777	24.6789	25.0847	0.405806	1.58704	-0.405806	-3.45738	Q68CQ7	Q68CQ7	Glycosyltransferase 8 domain-containing protein 1	GLT8D1
24.2833	24.29	24.372	24.0942	25.4504	24.6127			8	13.2	79.274	6.2235	24.3151	24.7191	0.403973	0.43712	-0.403972	-1.01978	Q9Y223	Q9Y223	Bifunctional UDP-N-acetylglucosamine 2-epimerase/N-acetylmannosamine kinase;UDP-N-acetylglucosamine 2-epimerase (hydrolyzing);N-acetylmannosamine kinase	GNE
26.6847	27.1327	27.4992	27.5244	27.6031	27.3994			14	53.1	41.564	323.31	27.1056	27.509	0.403414	0.764368	-0.403414	-1.66104	Q15435	Q15435	Protein phosphatase 1 regulatory subunit 7	PPP1R7
25.5356	25.2053	24.1262	25.3353	25.2055	25.5351			8	11.8	130.78	11.442	24.9557	25.3586	0.40295	0.389431	-0.402949	-0.923711	Q6ZSZ5	Q6ZSZ5	Rho guanine nucleotide exchange factor 18	ARHGEF18
26.1754	25.8018	24.1862	25.1151	26.0174	26.2347			4	28.1	25.425	9.7284	25.3878	25.7891	0.401304	0.223901	-0.401304	-0.573237	Q9UK41	Q9UK41	Vacuolar protein sorting-associated protein 28 homolog	VPS28
22.2417	23.0985	23.1113	23.1494	23.6035	22.8966			6	12.9	82.842	3.4915	22.8172	23.2165	0.399363	0.491096	-0.399362	-1.12699	P51003;Q9NRJ5	P51003	Poly(A) polymerase alpha	PAPOLA
20.8623	20.514	21.0269	21.5224	20.7231	21.354			3	3.8	87.898	1.3607	20.8011	21.1998	0.398762	0.626572	-0.398762	-1.39216	Q8TB22	Q8TB22	Spermatogenesis-associated protein 20	SPATA20
23.9033	24.0408	24.0059	24.1781	24.4521	24.5118	+	Control_APG7	3	10.5	51.396	6.287	23.9833	24.3806	0.397291	1.63841	-0.397291	-3.58849	Q86VR2	Q86VR2	Protein FAM134C	FAM134C
28.3056	28.3588	28.2238	28.5071	28.6825	28.8874	+	Control_APG7	14	46.5	42.981	323.31	28.2961	28.6923	0.396282	1.56238	-0.396281	-3.39545	P10644;P31321	P10644	cAMP-dependent protein kinase type I-alpha regulatory subunit;cAMP-dependent protein kinase type I-alpha regulatory subunit, N-terminally processed	PRKAR1A
21.727	21.9328	21.6687	22.2829	22.1568	22.077	+	Control_APG7	2	2.3	121.46	2.6611	21.7762	22.1722	0.396051	1.77751	-0.396051	-3.95904	Q9Y6R1	Q9Y6R1	Electrogenic sodium bicarbonate cotransporter 1	SLC4A4
24.5188	24.8116	24.753	24.7312	25.4559	25.0812			7	19.8	39.746	5.8152	24.6945	25.0894	0.394981	0.802354	-0.39498	-1.73568	P07585;P21810	P07585	Decorin	DCN
23.2121	23.567	24.0623	23.557	24.1864	24.272			4	10.1	63.954	4.6133	23.6138	24.0051	0.391329	0.513651	-0.391328	-1.17143	O95361;Q309B1	O95361	Tripartite motif-containing protein 16	TRIM16
29.2871	28.9753	28.0961	28.6857	29.4777	29.3685			12	63.5	23.593	141.59	28.7862	29.1773	0.39114	0.37816	-0.391139	-0.900775	P20340;Q9NRW1;Q14964	P20340	Ras-related protein Rab-6A	RAB6A
22.3572	22.0839	22.8285	22.3927	23.2255	22.8242			4	19.8	41.368	3.5918	22.4232	22.8141	0.390928	0.53116	-0.390928	-1.20582	Q9BYV8	Q9BYV8	Centrosomal protein of 41 kDa	CEP41
20.171	19.5883	20.1078	20.4841	20.7326	19.8216			3	3.4	146.56	2.803	19.9557	20.3461	0.390453	0.522169	-0.390453	-1.18817	O60343	O60343	TBC1 domain family member 4	TBC1D4
22.4698	21.9601	21.8932	21.6894	22.9448	22.8576			2	10.9	20.574	2.5779	22.1077	22.4973	0.389599	0.366982	-0.389599	-0.877925	Q9P0T7;Q9NQ34	Q9P0T7;Q9NQ34	Transmembrane protein 9;Transmembrane protein 9B	TMEM9;TMEM9B
26.0979	26.651	25.0975	26.3541	27.0689	25.5843			9	2.2	515.6	8.1525	25.9488	26.3358	0.386936	0.244678	-0.386936	-0.619258	P04114	P04114	Apolipoprotein B-100;Apolipoprotein B-48	APOB
23.1425	19.5533	23.3009	22.7462	22.2028	22.202			3	10.2	61.002	4.9298	21.9989	22.3837	0.384769	0.112778	-0.384769	-0.311051	Q9NQS3	Q9NQS3	Nectin-3	PVRL3
23.6883	23.9976	24.2747	24.4741	24.2369	24.3973			2	6.5	17.871	2.0756	23.9868	24.3694	0.382589	0.978604	-0.382589	-2.08815	P56556	P56556	NADH dehydrogenase [ubiquinone] 1 alpha subcomplex subunit 6	NDUFA6
24.4368	25.1414	25.2475	25.9331	25.2421	24.796			4	30.2	21.831	32.16	24.9419	25.3238	0.381834	0.385144	-0.381834	-0.914999	Q9Y6M9	Q9Y6M9	NADH dehydrogenase [ubiquinone] 1 beta subcomplex subunit 9	NDUFB9
21.4134	21.4711	18.7923	21.2706	20.1739	21.3757			1	9.6	24.821	2.9092	20.5589	20.9401	0.381147	0.147168	-0.381147	-0.395622	Q8N488	Q8N488	RING1 and YY1-binding protein	RYBP
23.933	24.4258	24.2502	24.6431	24.5885	24.5205			3	15	35.914	2.2901	24.203	24.584	0.381014	1.20587	-0.381014	-2.5659	O14734	O14734	Acyl-coenzyme A thioesterase 8	ACOT8
23.483	23.6957	24.1401	23.851	24.4736	24.133			4	9.7	73.003	11.657	23.7729	24.1526	0.379639	0.649173	-0.379639	-1.43618	O60476	O60476	Mannosyl-oligosaccharide 1,2-alpha-mannosidase IB	MAN1A2
23.5938	23.9182	24.5589	24.2698	24.5434	24.393			5	22	25.206	5.5344	24.0236	24.4021	0.37846	0.571888	-0.378461	-1.28553	Q13445	Q13445	Transmembrane emp24 domain-containing protein 1	TMED1
31.3315	31.294	31.0127	31.6934	31.8185	31.2615			58	67.4	138.94	323.31	31.2127	31.5911	0.378395	0.898351	-0.378394	-1.92617	P02452;CON__Q862S4	P02452	Collagen alpha-1(I) chain	COL1A1
24.5433	24.3917	24.664	24.5833	24.9468	25.2037			6	5.4	166.67	12.459	24.533	24.9113	0.378294	0.897908	-0.378293	-1.92528	Q9UBG0	Q9UBG0	C-type mannose receptor 2	MRC2
21.2821	21.6798	21.4903	21.6533	21.7691	22.1495			3	10.1	45.143	5.5845	21.4841	21.8573	0.373211	0.923421	-0.373211	-1.97647	Q86VY4	Q86VY4	Testis-specific Y-encoded-like protein 5	TSPYL5
30.808	30.2443	29.7762	30.2119	30.3611	31.3725			5	81.8	5.0256	50.375	30.2762	30.6485	0.372322	0.324669	-0.372323	-0.790408	P63313;CON__P21752	P63313	Thymosin beta-10	TMSB10
21.0303	21.4282	20.888	21.4466	21.4449	21.5701			3	4.6	86.082	3.2296	21.1155	21.4872	0.371698	1.04621	-0.3717	-2.22704	Q96II8	Q96II8	Leucine-rich repeat and calponin homology domain-containing protein 3	LRCH3
27.2429	27.6432	27.8198	27.5601	27.9683	28.2891			16	38	64.369	42.028	27.5686	27.9392	0.370554	0.612993	-0.370554	-1.36571	P08243	P08243	Asparagine synthetase [glutamine-hydrolyzing]	ASNS
22.5273	23.8645	24.3786	23.8628	24.2762	23.7324			2	9.4	27.563	5.2583	23.5901	23.9571	0.367027	0.253081	-0.367027	-0.637664	O43657	O43657	Tetraspanin-6	TSPAN6
23.2538	22.9618	22.9199	23.3044	23.9512	22.9803			3	1.4	338.26	1.4027	23.0452	23.4119	0.366777	0.531304	-0.366777	-1.2061	Q12830	Q12830	Nucleosome-remodeling factor subunit BPTF	BPTF
20.38	21.1984	20.7706	21.1046	21.137	21.2073			2	4.2	62.765	2.4096	20.783	21.1496	0.366634	0.701837	-0.366634	-1.5388	Q5VTB9	Q5VTB9	E3 ubiquitin-protein ligase RNF220	RNF220
20.2235	20.2337	19.7402	20.213	20.8912	20.1928			1	1	127.28	1.7347	20.0658	20.4323	0.366499	0.580536	-0.3665	-1.30241	Q92540	Q92540	Protein SMG7	SMG7
27.3544	27.667	27.0518	27.6127	27.7636	27.7923			4	22.6	25.497	13.9	27.3577	27.7229	0.365162	0.91606	-0.365162	-1.96167	Q9Y2Q3	Q9Y2Q3	Glutathione S-transferase kappa 1	GSTK1
23.0198	22.6557	22.3725	23.1759	23.4202	22.5438			9	6.6	242.04	9.0606	22.6826	23.0467	0.364021	0.493993	-0.364022	-1.1327	O14497;Q8NFD5	O14497	AT-rich interactive domain-containing protein 1A	ARID1A
24.7857	24.704	24.4346	24.4314	25.7665	24.8183			2	1.7	151.66	1.9274	24.6414	25.0054	0.363972	0.371194	-0.363973	-0.886548	Q6R2W3	Q6R2W3	SCAN domain-containing protein 3	ZBED9
23.5609	22.5445	24.0103	24.1292	23.4229	23.6533			8	18.3	61.332	8.6083	23.3719	23.7351	0.363216	0.307981	-0.363218	-0.755381	Q9HCC0	Q9HCC0	Methylcrotonoyl-CoA carboxylase beta chain, mitochondrial	MCCC2
24.2435	24.2132	24.186	24.2824	24.5748	24.8705			17	12.4	195.91	16.118	24.2142	24.5759	0.36167	0.99433	-0.36167	-2.12024	Q8IWJ2	Q8IWJ2	GRIP and coiled-coil domain-containing protein 2	GCC2
26.1892	26.4133	26.4854	26.5441	26.8916	26.7363			4	14.4	22.18	4.0845	26.3626	26.724	0.361389	1.26224	-0.36139	-2.68976	Q9NYL4	Q9NYL4	Peptidyl-prolyl cis-trans isomerase FKBP11	FKBP11
23.6992	24.4885	24.6021	24.6119	24.5765	24.6814			4	15.5	36.294	5.8343	24.2633	24.6233	0.360022	0.559156	-0.36002	-1.26065	P13716	P13716	Delta-aminolevulinic acid dehydratase	ALAD
23.5821	24.3007	23.9363	24.3288	24.0682	24.502			2	13.7	42.794	13.439	23.9397	24.2997	0.359964	0.673116	-0.359965	-1.48281	P51553	P51553	Isocitrate dehydrogenase [NAD] subunit gamma, mitochondrial	IDH3G
22.6362	22.064	22.6546	22.7215	22.7929	22.9186			4	8.4	98.663	5.4026	22.4516	22.811	0.359404	0.823409	-0.359404	-1.77721	Q14693	Q14693	Phosphatidate phosphatase LPIN1	LPIN1
23.1142	23.1782	22.458	23.1338	23.3679	23.3262			2	5.8	66.194	6.9794	22.9168	23.276	0.359179	0.676454	-0.359179	-1.48932	O94842;O94900;O15405	O94842;O94900;O15405	TOX high mobility group box family member 4;Thymocyte selection-associated high mobility group box protein TOX;TOX high mobility group box family member 3	TOX4;TOX;TOX3
22.0832	23.3615	22.3014	22.8772	22.9561	22.9816			1	7.2	17.469	1.4192	22.582	22.9383	0.356279	0.377609	-0.356279	-0.89965	Q9H8M9	Q9H8M9	Protein eva-1 homolog A	EVA1A
27.0996	27.9062	26.7253	27.2338	28.1833	27.381			4	21.7	23.339	6.3229	27.2437	27.5994	0.355686	0.319258	-0.355686	-0.779085	Q86YS6	Q86YS6	Ras-related protein Rab-43	RAB43
20.6444	20.485	20.3035	20.6817	21.0431	20.7686			2	1.7	218.68	2.3176	20.4776	20.8311	0.353495	1.13215	-0.353496	-2.40736	Q9UPY3	Q9UPY3	Endoribonuclease Dicer	DICER1
21.5467	21.056	21.4513	21.9732	21.9723	21.1663			4	4.7	136.65	4.6942	21.3513	21.7039	0.352619	0.500255	-0.352619	-1.14506	O94885	O94885	SAM and SH3 domain-containing protein 1	SASH1
25.5237	25.5527	24.9162	25.8427	25.7723	25.4342			15	20.2	144.91	44.837	25.3308	25.6831	0.352245	0.656687	-0.352245	-1.45081	P05997	P05997	Collagen alpha-2(V) chain	COL5A2
30.3657	29.593	29.9925	29.6295	30.6467	30.7267			12	51.6	24.593	323.31	29.9837	30.3343	0.350561	0.34815	-0.350561	-0.839186	O75396	O75396	Vesicle-trafficking protein SEC22b	SEC22B
19.8517	20.3282	19.8747	20.0998	20.6757	20.3305			1	11	13.331	2.9473	20.0182	20.3687	0.350491	0.700379	-0.35049	-1.53595	O76070	O76070	Gamma-synuclein	SNCG
26.2811	26.3235	26.8208	26.637	26.6598	27.1773			5	37.9	20.455	14.273	26.4751	26.8247	0.349548	0.637563	-0.349549	-1.41357	P36405	P36405	ADP-ribosylation factor-like protein 3	ARL3
23.5965	23.607	23.9985	23.9285	23.9689	24.3527			3	9.9	33.812	6.3905	23.734	24.0833	0.349316	0.858662	-0.349316	-1.84704	Q8N6M0	Q8N6M0	OTU domain-containing protein 6B	OTUD6B
22.5278	22.6973	22.7905	22.8832	22.7886	23.3905			1	4.8	23.662	1.7962	22.6719	23.0208	0.348867	0.797692	-0.348869	-1.7265	Q9BUE0	Q9BUE0	Mediator of RNA polymerase II transcription subunit 18	MED18
21.8347	20.918	21.6417	21.5483	21.914	21.9773			2	1.3	232.76	1.9168	21.4648	21.8132	0.348362	0.490557	-0.348361	-1.12592	Q96BY7	Q96BY7	Autophagy-related protein 2 homolog B	ATG2B
21.0421	21.3055	19.8465	21.3964	20.1302	21.7114			1	2.6	61.687	1.3609	20.7313	21.0793	0.348001	0.203662	-0.348001	-0.527644	Q8IU81	Q8IU81	Interferon regulatory factor 2-binding protein 1	IRF2BP1
21.2532	20.8423	20.2204	21.0407	21.2081	21.1083			3	3.6	128.56	5.5128	20.772	21.119	0.347063	0.498335	-0.347063	-1.14127	Q9UJF2;Q5VWQ8	Q9UJF2	Ras GTPase-activating protein nGAP	RASAL2
21.7543	21.3082	19.5676	21.2617	21.1783	21.2306			1	2.4	115.48	2.7871	20.8767	21.2235	0.346817	0.200099	-0.346818	-0.519533	Q9ULJ6	Q9ULJ6	Zinc finger MIZ domain-containing protein 1	ZMIZ1
24.86	25.1303	24.9937	25.3261	25.482	25.2124	+	Control_APG7	6	20.9	39.008	32.631	24.9947	25.3402	0.345497	1.45312	-0.345497	-3.12877	O75787	O75787	Renin receptor	ATP6AP2
22.7823	20.4876	22.6995	22.8135	23.1899	20.9973			2	7.8	46.674	5.227	21.9898	22.3336	0.343765	0.124339	-0.343764	-0.339891	Q9ULX3	Q9ULX3	RNA-binding protein NOB1	NOB1
23.3856	23.0021	22.842	23.45	23.6936	23.1169			5	8	70.383	2.6466	23.0766	23.4202	0.34359	0.671297	-0.343589	-1.47927	Q9UJY5	Q9UJY5	ADP-ribosylation factor-binding protein GGA1	GGA1
25.9742	26.6738	26.6721	26.7543	26.77	26.8261			3	24.6	12.712	27.991	26.44	26.7835	0.343437	0.66555	-0.343437	-1.46807	P30046;A6NHG4	P30046;A6NHG4	D-dopachrome decarboxylase;D-dopachrome decarboxylase-like protein	DDT;DDTL
27.706	27.8812	27.8966	28.3379	28.2031	27.9692			9	32.9	42.502	288.24	27.8279	28.1701	0.342155	1.29491	-0.342156	-2.76269	Q7L2H7	Q7L2H7	Eukaryotic translation initiation factor 3 subunit M	EIF3M
24.4333	23.8454	24.4042	24.1116	24.6692	24.9278			3	18	31.716	5.3823	24.2276	24.5696	0.341948	0.483417	-0.341948	-1.11181	Q99943	Q99943	1-acyl-sn-glycerol-3-phosphate acyltransferase alpha	AGPAT1
24.4339	24.5434	24.9955	24.9259	24.6985	25.3731			5	17.6	52.494	19.722	24.6576	24.9992	0.34157	0.580435	-0.341569	-1.30222	P10909	P10909	Clusterin;Clusterin beta chain;Clusterin alpha chain	CLU
23.6778	24.6783	25.3082	24.9533	25.1261	24.6046			5	38.4	24.843	65.891	24.5548	24.8947	0.339895	0.273219	-0.339897	-0.681328	Q6P587	Q6P587	Acylpyruvase FAHD1, mitochondrial	FAHD1
29.845	29.9453	29.6472	30.1793	30.3549	29.9195			52	58.6	129.31	323.31	29.8125	30.1512	0.338749	1.03418	-0.33875	-2.20214	P08123	P08123	Collagen alpha-2(I) chain	COL1A2
22.6226	22.6894	22.4979	22.9791	23.1495	22.697			3	2.4	199.07	4.965	22.6033	22.9419	0.338615	1.11056	-0.338615	-2.36163	Q7KZ85	Q7KZ85	Transcription elongation factor SPT6	SUPT6H
22.5616	22.7273	19.6298	23.3797	23.2317	19.3217			2	8	28.136	2.1499	21.6395	21.9777	0.338161	0.0710359	-0.338162	-0.202908	A6NIH7	A6NIH7	Protein unc-119 homolog B	UNC119B
25.1087	25.0435	24.7582	25.2514	25.5744	25.0972			2	18.5	15.512	1.8144	24.9701	25.3077	0.337536	0.888484	-0.337535	-1.90644	Q9Y6H1;Q5T1J5	Q9Y6H1;Q5T1J5	Coiled-coil-helix-coiled-coil-helix domain-containing protein 2;Putative coiled-coil-helix-coiled-coil-helix domain-containing protein CHCHD2P9, mitochondrial	CHCHD2;CHCHD2P9
24.076	25.1518	25.7	25.5478	25.0499	25.3399			3	16.2	23.705	5.9509	24.9759	25.3125	0.336582	0.270466	-0.336581	-0.675395	O00217	O00217	NADH dehydrogenase [ubiquinone] iron-sulfur protein 8, mitochondrial	NDUFS8
26.96	27.5836	27.2311	27.5276	27.5841	27.672			1	16.9	6.6478	1.8544	27.2583	27.5946	0.336298	0.842197	-0.336298	-1.81437	P62861	P62861	40S ribosomal protein S30	FAU
24.8493	24.6579	24.4857	24.9617	24.9851	25.0535	+	Control_APG7	5	13.3	68.262	14.524	24.6643	25.0001	0.335796	1.43813	-0.335796	-3.09309	P41743	P41743	Protein kinase C iota type	PRKCI
23.447	23.0551	22.7677	23.4711	23.5168	23.2891			2	5.3	48.349	1.4271	23.0899	23.4257	0.335747	0.737364	-0.335747	-1.60817	O75616	O75616	GTPase Era, mitochondrial	ERAL1
21.7638	19.2208	21.5617	21.1784	21.2431	21.1319			2	6.8	38.33	2.6756	20.8488	21.1845	0.335703	0.153592	-0.335704	-0.411035	Q9BV23	Q9BV23	Monoacylglycerol lipase ABHD6	ABHD6
24.4677	24.6276	23.8646	24.4917	24.9629	24.5097			10	14.6	94.198	13.172	24.32	24.6548	0.334789	0.528567	-0.334791	-1.20073	Q8IWT6	Q8IWT6	Volume-regulated anion channel subunit LRRC8A	LRRC8A
26.7943	27.2223	27.2028	27.5842	27.3939	27.245			12	44.6	40.307	30.747	27.0731	27.4077	0.334541	0.915601	-0.334541	-1.96075	Q9NR45	Q9NR45	Sialic acid synthase	NANS
24.0972	24.2867	23.6426	24.291	24.2043	24.5337			3	13.3	39.396	5.5002	24.0088	24.343	0.334175	0.709711	-0.334174	-1.55416	Q15165	Q15165	Serum paraoxonase/arylesterase 2	PON2
24.4873	24.7353	24.5954	24.6341	25.0786	25.1054			2	32.2	12.58	4.5294	24.606	24.9394	0.333357	0.922442	-0.333357	-1.9745	Q13541	Q13541	Eukaryotic translation initiation factor 4E-binding protein 1	EIF4EBP1
24.0329	23.9008	23.1144	24.1166	23.9096	24.0126			4	13.1	42.447	3.4176	23.6827	24.0129	0.330257	0.491448	-0.330257	-1.12768	P35813	P35813	Protein phosphatase 1A	PPM1A
31.7859	31.3075	31.555	32.7338	31.5651	31.3402			6	35.9	17.965	171.03	31.5495	31.8797	0.330242	0.295149	-0.330243	-0.728226	P62979	P62979	Ubiquitin-40S ribosomal protein S27a;Ubiquitin;40S ribosomal protein S27a	RPS27A
23.5607	23.9193	23.5664	24.005	23.9291	24.1024			4	9.5	55.846	10.964	23.6821	24.0122	0.330042	1.20478	-0.330043	-2.56352	Q13325	Q13325	Interferon-induced protein with tetratricopeptide repeats 5	IFIT5
23.7553	23.8576	24.0362	24.4401	24.171	24.0275			16	4.2	521.12	12.867	23.883	24.2128	0.329796	1.06039	-0.329797	-2.25648	Q9NZJ4	Q9NZJ4	Sacsin	SACS
24.7594	24.542	24.6159	26.278	24.6608	23.9628			3	28.4	9.0714	5.5887	24.6391	24.9672	0.32814	0.181391	-0.32814	-0.4765	Q15843	Q15843	NEDD8	NEDD8
26.4161	26.5973	26.5862	26.7503	27.0667	26.7655			16	16.4	130.85	31.406	26.5332	26.8608	0.327633	1.29535	-0.327633	-2.76367	P56199	P56199	Integrin alpha-1	ITGA1
24.3766	24.8865	24.7113	24.7823	24.9403	25.2339			2	31	10.044	1.957	24.6581	24.9855	0.327391	0.753393	-0.32739	-1.63954	P07108	P07108	Acyl-CoA-binding protein	DBI
30.4343	30.6031	30.4063	30.9901	30.8731	30.5624			22	72.1	41.876	298	30.4812	30.8085	0.327303	1.08626	-0.327304	-2.31051	P63267	P63267	Actin, gamma-enteric smooth muscle	ACTG2
23.3246	23.6087	23.4282	23.5158	23.8327	23.9948			1	5.8	34.114	2.2368	23.4538	23.7811	0.327276	0.936932	-0.327276	-2.00368	O95159	O95159	Zinc finger protein-like 1	ZFPL1
21.3517	19.6979	22.1894	22.2257	19.388	22.606			1	24.3	11.586	2.216	21.0797	21.4066	0.326918	0.0932163	-0.326919	-0.261203	Q9Y5J6	Q9Y5J6	Mitochondrial import inner membrane translocase subunit Tim10 B	TIMM10B
20.9478	21.4598	20.9103	21.2338	21.6799	21.384			2	8.7	33.303	6.9783	21.106	21.4325	0.326563	0.672402	-0.326563	-1.48142	Q9BQT8	Q9BQT8	Mitochondrial 2-oxodicarboxylate carrier	SLC25A21
23.3377	23.6792	23.4898	23.6702	23.5954	24.2167			12	57.4	24.393	1.708	23.5022	23.8274	0.325191	0.673067	-0.32519	-1.48272	P62491;P57735	P62491	Ras-related protein Rab-11A	RAB11A
21.7586	21.8157	20.784	21.7727	22.1302	21.431			2	2.3	134.42	6.1598	21.4528	21.778	0.325178	0.344606	-0.325179	-0.83186	Q96R06	Q96R06	Sperm-associated antigen 5	SPAG5
29.5471	29.8354	29.2523	29.6552	29.8447	30.1101			8	31.6	27.692	31.166	29.5449	29.87	0.325087	0.692184	-0.325085	-1.51997	P30048	P30048	Thioredoxin-dependent peroxide reductase, mitochondrial	PRDX3
21.3917	20.9398	20.8853	21.4873	21.407	21.2952			5	1.3	437.6	1.9764	21.0723	21.3965	0.324259	0.889572	-0.324258	-1.90861	Q9Y4A5	Q9Y4A5	Transformation/transcription domain-associated protein	TRRAP
22.4005	22.7974	22.3476	22.7862	22.759	22.9701			2	9.6	33.403	1.8383	22.5152	22.8384	0.323236	0.966437	-0.323236	-2.0634	P56962	P56962	Syntaxin-17	STX17
22.1122	21.5809	21.539	22.0416	22.0561	22.1027			4	5.7	116.83	7.4498	21.744	22.0668	0.322786	0.804966	-0.322786	-1.74082	O15164	O15164	Transcription intermediary factor 1-alpha	TRIM24
20.6716	20.9998	21.3913	21.7665	21.1654	21.0984			4	2.5	264.16	1.9239	21.0209	21.3434	0.322535	0.469772	-0.322534	-1.08479	Q09472	Q09472	Histone acetyltransferase p300	EP300
22.4473	22.5922	22.9167	22.853	23.0667	23.0041			6	11.2	83.207	7.645	22.6521	22.9746	0.322519	0.991234	-0.322518	-2.11392	Q14746	Q14746	Conserved oligomeric Golgi complex subunit 2	COG2
23.845	24.4961	24.6013	24.3436	24.6528	24.9124			5	16.4	43.551	13.66	24.3141	24.6363	0.322119	0.486653	-0.322117	-1.11821	Q9NXR7	Q9NXR7	BRCA1-A complex subunit BRE	BRE
26.7548	26.5512	26.4737	26.876	27.0681	26.8003	+	Control_APG7	12	21.3	81.879	44.912	26.5932	26.9148	0.321569	1.30259	-0.321569	-2.77997	O00461	O00461	Golgi integral membrane protein 4	GOLIM4
22.2416	23.1266	23.7706	23.8023	23.4077	22.8923			3	40.8	7.8501	3.4581	23.0463	23.3674	0.321171	0.246328	-0.32117	-0.622881	P59768	P59768	Guanine nucleotide-binding protein G(I)/G(S)/G(O) subunit gamma-2	GNG2
24.9126	24.8805	25.1612	25.1129	25.52	25.2815			9	33.8	41.738	17.113	24.9847	25.3048	0.320074	1.01725	-0.320073	-2.16725	P53367	P53367	Arfaptin-1	ARFIP1
28.8179	29.2416	29.2042	29.495	29.3572	29.3702			15	55.1	43.062	105.67	29.0879	29.4075	0.319563	1.05471	-0.319562	-2.24467	Q12905	Q12905	Interleukin enhancer-binding factor 2	ILF2
22.6296	22.4645	22.5054	22.5723	22.6975	23.2871			1	4.6	26.926	1.8774	22.5331	22.8523	0.319172	0.637158	-0.319171	-1.41278	Q70IA6	Q70IA6	MOB kinase activator 2	MOB2
26.947	27.8193	27.5603	27.8478	27.7895	27.6449			10	38.5	35.102	173.24	27.4422	27.7607	0.318499	0.527814	-0.318499	-1.19926	O00764	O00764	Pyridoxal kinase	PDXK
26.9773	27.1421	27.1128	27.2945	27.5886	27.3041	+	Control_APG7	25	29.1	138.56	76.698	27.0774	27.3957	0.318331	1.36417	-0.31833	-2.92021	P02461	P02461	Collagen alpha-1(III) chain	COL3A1
22.9017	22.9695	23.0597	23.5409	23.3746	22.9681			4	6.4	69.666	3.2703	22.977	23.2945	0.317541	0.836118	-0.317541	-1.80233	Q14145	Q14145	Kelch-like ECH-associated protein 1	KEAP1
23.0789	23.4991	23.4644	23.5299	23.4223	24.0428			4	18.4	34.833	7.5721	23.3475	23.665	0.317516	0.608355	-0.317516	-1.35667	Q00403	Q00403	Transcription initiation factor IIB	GTF2B
26.0432	25.8273	25.162	25.751	25.7612	26.4729			10	38.2	38.681	24.295	25.6775	25.995	0.317507	0.372631	-0.317506	-0.889487	Q9NX62	Q9NX62	Inositol monophosphatase 3	IMPAD1
26.2701	26.3264	25.8937	26.4516	26.6125	26.3779			13	35.8	39.933	313.28	26.1634	26.4806	0.317223	0.974989	-0.317223	-2.08079	Q96A49	Q96A49	Synapse-associated protein 1	SYAP1
23.9292	24.1991	24.1018	24.1564	24.4893	24.533			5	19.4	45.479	11.545	24.0767	24.3929	0.316185	1.04055	-0.316184	-2.21531	Q9BTE6	Q9BTE6	Alanyl-tRNA editing protein Aarsd1	AARSD1
24.9186	23.8337	23.0446	23.8703	24.4167	24.4577			3	16.3	21.666	151.76	23.9323	24.2483	0.315945	0.213199	-0.315945	-0.549227	Q5W111	Q5W111	SPRY domain-containing protein 7	SPRYD7
30.0885	30.52	30.4651	30.6013	30.9096	30.5087			13	49.5	34.93	72.474	30.3579	30.6732	0.315298	0.801406	-0.315299	-1.73381	Q96AG4	Q96AG4	Leucine-rich repeat-containing protein 59	LRRC59
23.8704	24.2847	24.5121	24.5317	24.5157	24.5653			2	31.6	10.5	9.2976	24.2224	24.5376	0.315174	0.770345	-0.315174	-1.67276	Q9Y5L4	Q9Y5L4	Mitochondrial import inner membrane translocase subunit Tim13	TIMM13
24.4196	24.2973	24.1031	24.6125	24.9141	24.237			11	9.6	185.7	19.416	24.2734	24.5879	0.31451	0.657854	-0.31451	-1.45308	Q9HBL0	Q9HBL0	Tensin-1	TNS1
24.5193	25.272	25.4616	25.4465	25.4876	25.2621			5	18.6	39.33	10.901	25.0843	25.3987	0.314449	0.458476	-0.314449	-1.06236	P08397	P08397	Porphobilinogen deaminase	HMBS
25.4535	25.6012	25.9516	26.0988	25.8262	26.0242			5	19.6	30.518	3.4693	25.6688	25.9831	0.314323	0.867332	-0.314322	-1.86427	P27707	P27707	Deoxycytidine kinase	DCK
22.7198	22.6213	22.4642	23.2617	22.7537	22.7323			2	6	36.072	2.9808	22.6017	22.9159	0.314135	0.767827	-0.314136	-1.66783	P46736	P46736	Lys-63-specific deubiquitinase BRCC36	BRCC3
24.7563	25.0293	24.6161	24.9747	25.0404	25.3246			2	3	50.117	4.0244	24.8006	25.1133	0.312675	0.900158	-0.312675	-1.92978	Q92504	Q92504	Zinc transporter SLC39A7	SLC39A7
26.0737	26.1806	26.2669	26.5222	26.5488	26.3849	+	Control_APG7	17	13.2	183.56	28.963	26.1737	26.4853	0.31156	1.83769	-0.31156	-4.12681	P20908	P20908	Collagen alpha-1(V) chain	COL5A1
22.6696	22.911	22.9972	22.8724	23.1884	23.4511			7	14.3	77.454	5.1277	22.8592	23.1706	0.311386	0.736211	-0.311387	-1.60592	Q13948;P39880	Q13948;P39880	Protein CASP;Homeobox protein cut-like 1	CUX1
25.1968	24.9946	25.1449	25.0875	25.5908	25.592			6	17.5	54.283	201.56	25.1121	25.4234	0.311371	0.80632	-0.311371	-1.74349	Q9Y6W5	Q9Y6W5	Wiskott-Aldrich syndrome protein family member 2	WASF2
21.0278	20.8351	20.3995	21.0046	21.2709	20.9201			3	5.5	80.724	7.0976	20.7541	21.0652	0.311085	0.658886	-0.311085	-1.45509	Q8N556	Q8N556	Actin filament-associated protein 1	AFAP1
28.3394	27.7867	26.9956	27.4627	28.3949	28.1963			10	53	22.406	33.341	27.7073	28.018	0.310701	0.256198	-0.310701	-0.644462	P61086	P61086	Ubiquitin-conjugating enzyme E2 K	UBE2K
23.2137	23.7448	23.613	23.2669	23.8545	24.3821			7	32.4	29.371	16.3	23.5238	23.8345	0.310635	0.360247	-0.310635	-0.864108	Q9NZ43	Q9NZ43	Vesicle transport protein USE1	USE1
25.1406	25.6657	24.9577	25.3725	25.6525	25.6682			7	48.8	19.3	23.06	25.2547	25.5644	0.309717	0.594573	-0.309717	-1.3298	P63098;Q96LZ3	P63098	Calcineurin subunit B type 1	PPP3R1
20.3131	20.8565	21.8686	21.8928	21.1376	20.9324			3	8.7	46.189	9.1073	21.0127	21.321	0.308237	0.22221	-0.308238	-0.569457	Q8NBL1	Q8NBL1	Protein O-glucosyltransferase 1	POGLUT1
22.3041	22.6741	22.5183	22.5446	22.8851	22.9894			3	7.3	54.567	6.3292	22.4989	22.8064	0.307505	0.829473	-0.307504	-1.78919	Q9H9S5	Q9H9S5	Fukutin-related protein	FKRP
22.6663	23.1536	23.467	23.115	23.7068	23.3875			3	9.4	42.19	4.3516	23.0956	23.4031	0.307467	0.45926	-0.307468	-1.06392	Q9BRP4	Q9BRP4	Proteasomal ATPase-associated factor 1	PAAF1
23.0174	22.5707	22.632	22.9203	22.9711	23.2504			2	10.3	23.239	4.0052	22.74	23.0473	0.30727	0.820641	-0.307271	-1.77174	Q9BVM2	Q9BVM2	Protein DPCD	DPCD
23.7979	23.82	23.4161	23.9829	24.0296	23.9418			6	12.1	87.198	7.3328	23.678	23.9848	0.306772	1.08	-0.306772	-2.2974	Q4KMP7	Q4KMP7	TBC1 domain family member 10B	TBC1D10B
26.1168	25.2589	25.2941	25.8251	25.8372	25.9245			6	19.2	44.667	58.73	25.5566	25.8623	0.30563	0.46921	-0.305629	-1.08368	Q8N6T3	Q8N6T3	ADP-ribosylation factor GTPase-activating protein 1	ARFGAP1
24.4786	24.6877	24.6306	25.1181	24.7766	24.8178			9	27.9	44.049	11.845	24.599	24.9042	0.305218	1.15369	-0.305217	-2.45331	Q14344	Q14344	Guanine nucleotide-binding protein subunit alpha-13	GNA13
23.9256	23.8848	23.6162	24.2263	24.3071	23.8088			14	10.8	209.52	10.7	23.8089	24.1141	0.305216	0.770736	-0.305216	-1.67353	Q9Y4B5;Q5TF21	Q9Y4B5	Microtubule cross-linking factor 1	MTCL1
22.4318	23.0948	23.2318	23.5001	22.5522	23.621			3	8.1	51.887	4.2882	22.9195	23.2244	0.30497	0.295325	-0.304971	-0.728601	Q9Y646	Q9Y646	Carboxypeptidase Q	CPQ
26.8507	27.1028	26.9318	27.1808	27.1907	27.4282			5	38.1	15.314	283.5	26.9618	27.2666	0.304846	1.30077	-0.304845	-2.77586	Q9NQP4	Q9NQP4	Prefoldin subunit 4	PFDN4
26.8312	26.1369	27.0844	26.4379	27.1661	27.3622			6	10.5	112.61	45.337	26.6842	26.9887	0.304571	0.311676	-0.304571	-0.763164	O95197	O95197	Reticulon-3	RTN3
24.3191	23.7192	22.7866	23.5455	24.0696	24.1219			4	16.9	24.34	2.0266	23.6083	23.9123	0.304045	0.249716	-0.304045	-0.630306	Q9Y296	Q9Y296	Trafficking protein particle complex subunit 4	TRAPPC4
25.3164	25.5146	25.5098	26.0401	25.6732	25.5387			6	20.8	44.659	18.763	25.4469	25.7506	0.303701	0.864271	-0.303702	-1.85818	Q13510	Q13510	Acid ceramidase;Acid ceramidase subunit alpha;Acid ceramidase subunit beta	ASAH1
24.8832	25.2056	25.7643	25.6923	25.1637	25.9073			6	19.1	45.899	15.368	25.2844	25.5878	0.303396	0.375045	-0.303396	-0.894417	Q9HCJ6	Q9HCJ6	Synaptic vesicle membrane protein VAT-1 homolog-like	VAT1L
21.3171	21.033	21.3904	21.6863	21.4855	21.4758			2	11	30.302	3.6584	21.2468	21.5492	0.302355	1.104	-0.302354	-2.3478	O43741	O43741	5-AMP-activated protein kinase subunit beta-2	PRKAB2
26.4117	26.3793	26.7446	26.864	26.6826	26.8953			10	34.5	41.943	26.359	26.5118	26.8139	0.302092	1.05734	-0.302093	-2.25014	Q9H7Z7	Q9H7Z7	Prostaglandin E synthase 2;Prostaglandin E synthase 2 truncated form	PTGES2
24.0565	23.8931	24.9562	24.8512	24.2132	24.7471			5	16.6	53.588	11.245	24.3019	24.6038	0.30192	0.321612	-0.301919	-0.784015	P15289	P15289	Arylsulfatase A;Arylsulfatase A component B;Arylsulfatase A component C	ARSA
31.3755	32.0259	32.0423	32.1553	32.1412	32.052			12	49.5	34.273	296.8	31.8146	32.1162	0.30159	0.60949	-0.301589	-1.35888	P05388;Q8NHW5	P05388;Q8NHW5	60S acidic ribosomal protein P0;60S acidic ribosomal protein P0-like	RPLP0;RPLP0P6
26.2622	26.218	26.0136	26.4562	26.6808	26.2603			7	28	34.5	18.959	26.1646	26.4658	0.301186	0.983175	-0.301186	-2.09747	Q92890	Q92890	Ubiquitin fusion degradation protein 1 homolog	UFD1L
22.0969	22.0734	21.5287	22.3536	22.3129	21.936			3	5.2	79.387	2.9399	21.8997	22.2008	0.30113	0.589058	-0.301131	-1.31904	Q6SZW1	Q6SZW1	Sterile alpha and TIR motif-containing protein 1	SARM1
24.0568	24.04	23.9815	24.1752	24.4748	24.3312	+	Control_APG7	5	4.5	141.84	2.9297	24.0261	24.3271	0.30097	1.54984	-0.30097	-3.36422	O14727	O14727	Apoptotic protease-activating factor 1	APAF1
21.8085	21.4554	22.4317	21.8637	22.5888	22.1456			3	2	224.3	4.9165	21.8986	22.1994	0.300797	0.352136	-0.300797	-0.847413	Q9P2D3	Q9P2D3	HEAT repeat-containing protein 5B	HEATR5B
22.3828	19.4558	21.8944	21.6087	21.5317	21.4944			3	10.4	63.444	3.9148	21.2443	21.5449	0.300598	0.121081	-0.300598	-0.331807	Q96JP5	Q96JP5	E3 ubiquitin-protein ligase ZFP91	ZFP91
28.3685	28.3897	28.6782	28.5656	28.7701	28.9985			11	70.1	26.923	102.31	28.4788	28.7781	0.29925	0.870237	-0.299251	-1.87005	Q99714	Q99714	3-hydroxyacyl-CoA dehydrogenase type-2	HSD17B10
24.8208	24.7339	25.1907	25.2673	25.3399	25.0347			5	20.1	39.71	4.6098	24.9151	25.214	0.298832	0.826466	-0.298831	-1.78325	Q9H0V9	Q9H0V9	VIP36-like protein	LMAN2L
29.2225	28.5917	28.6022	28.3549	29.7152	29.2409			7	45.5	29.204	98.368	28.8055	29.1037	0.298201	0.264664	-0.298201	-0.662853	P28070	P28070	Proteasome subunit beta type-4	PSMB4
28.9517	29.4019	29.8251	29.2384	29.642	30.1906			20	43.9	56.65	134.97	29.3929	29.6903	0.297415	0.327153	-0.297415	-0.795595	O43175	O43175	D-3-phosphoglycerate dehydrogenase	PHGDH
19.1381	20.4259	20.9077	20.2382	20.4421	20.6806			1	4	34.562	2.2427	20.1573	20.4536	0.296387	0.21149	-0.296386	-0.545373	Q7RTP0	Q7RTP0	Magnesium transporter NIPA1	NIPA1
21.6313	21.2096	20.9194	21.3627	22.0791	21.2073			4	3.8	129.54	3.3914	21.2534	21.5497	0.296253	0.365238	-0.296253	-0.874351	Q8IY37	Q8IY37	Probable ATP-dependent RNA helicase DHX37	DHX37
21.2204	21.7919	22.1988	21.146	21.783	23.1707			1	5	35.396	1.5095	21.737	22.0332	0.296202	0.169051	-0.296202	-0.447675	Q8N1S5	Q8N1S5	Zinc transporter ZIP11	SLC39A11
25.5278	25.0472	23.3399	25.4384	25.5674	23.7946			16	21	99.058	27.624	24.6383	24.9335	0.295164	0.123241	-0.295164	-0.337171	P53814	P53814	Smoothelin	SMTN
27.9753	28.5412	28.3109	28.314	28.7416	28.6569			11	25.1	56.598	119.72	28.2758	28.5708	0.295055	0.633226	-0.295055	-1.40512	Q15758	Q15758	Neutral amino acid transporter B(0)	SLC1A5
23.1511	22.9933	23.0818	23.5578	23.2119	23.3411			5	19.7	51.714	10.282	23.0754	23.3703	0.294842	1.24983	-0.294842	-2.66228	P08172	P08172	Muscarinic acetylcholine receptor M2	CHRM2
25.4256	25.9038	26.612	25.7773	26.2696	26.7788			10	19.1	70.729	47.363	25.9805	26.2753	0.294769	0.261168	-0.29477	-0.655272	Q16822;P35558	Q16822	Phosphoenolpyruvate carboxykinase [GTP], mitochondrial	PCK2
24.9267	24.8405	24.9202	25.2861	25.1756	25.1078	+	Control_APG7	4	12.8	37.978	7.8729	24.8958	25.1898	0.29402	2.12328	-0.294019	-4.99281	O14657	O14657	Torsin-1B	TOR1B
23.4887	23.7048	23.8349	24.1228	23.8361	23.9511			5	7.7	73.599	5.9999	23.6762	23.97	0.293867	1.05504	-0.293867	-2.24535	Q6ZT62;Q9Y3L3	Q6ZT62;Q9Y3L3	SH3 domain-binding protein 1	SH3BP1
24.6855	24.4593	25.413	24.5728	25.4268	25.4394			9	11.7	100.69	38.295	24.8526	25.1463	0.293732	0.292719	-0.29373	-0.723062	Q01433	Q01433	AMP deaminase 2	AMPD2
24.2803	23.6837	23.4165	23.7208	24.5467	23.9927			3	6.3	57.625	1.5944	23.7935	24.0867	0.293251	0.344646	-0.293252	-0.831942	Q9BYI3	Q9BYI3	Hyccin	FAM126A
26.6775	26.6509	26.6319	26.8666	27.0386	26.9339	+	Control_APG7	13	17.7	99.289	21.568	26.6534	26.9464	0.292961	2.31791	-0.29296	-5.65791	Q15276	Q15276	Rab GTPase-binding effector protein 1	RABEP1
25.118	25.381	25.2819	25.7668	25.4818	25.4093			10	38.1	54.461	30.258	25.2603	25.5526	0.292366	1.02927	-0.292366	-2.19201	P46937	P46937	Transcriptional coactivator YAP1	YAP1
21.7663	21.7729	21.2927	22.1363	21.8709	21.7008			5	16.8	41.714	5.5281	21.6106	21.9027	0.292065	0.649371	-0.292066	-1.43656	Q9HBI1	Q9HBI1	Beta-parvin	PARVB
26.9631	27.2598	27.6312	27.2533	27.4934	27.983			10	42.3	33.36	84.183	27.2847	27.5766	0.291876	0.432414	-0.291877	-1.01036	P32322	P32322	Pyrroline-5-carboxylate reductase 1, mitochondrial	PYCR1
25.1625	25.5143	25.9087	25.8188	25.8397	25.8025			5	33.8	28.338	12.795	25.5285	25.8203	0.291819	0.606162	-0.29182	-1.35239	Q9NVZ3	Q9NVZ3	Adaptin ear-binding coat-associated protein 2	NECAP2
19.5422	19.4911	19.8084	19.4484	20.0358	20.2318			2	4.2	71.158	1.9763	19.6139	19.9053	0.291407	0.498961	-0.291407	-1.14251	Q8NCL4	Q8NCL4	Polypeptide N-acetylgalactosaminyltransferase 6	GALNT6
29.09	29.1078	29.2366	29.4168	29.3936	29.4963	+	Control_APG7	22	58.1	55.023	323.31	29.1448	29.4356	0.290743	2.19281	-0.290744	-5.22286	O60701	O60701	UDP-glucose 6-dehydrogenase	UGDH
24.1017	23.6287	23.0083	24.3001	23.977	23.3335			3	8.4	42.026	9.3242	23.5796	23.8702	0.290646	0.274102	-0.290645	-0.683231	O00622	O00622	Protein CYR61	CYR61
26.2838	26.5985	26.2754	26.5157	26.7149	26.7969			6	37.2	18.856	8.8302	26.3859	26.6758	0.289923	1.00627	-0.289923	-2.14469	Q9UMX5	Q9UMX5	Neudesin	NENF
27.3694	27.5533	27.7504	27.3586	27.8978	28.286			11	55.5	24.636	36.933	27.5577	27.8475	0.289753	0.425895	-0.289753	-0.997295	P22061	P22061	Protein-L-isoaspartate(D-aspartate) O-methyltransferase	PCMT1
22.7654	22.2843	22.1111	22.6381	22.7366	22.6546			4	10.7	46.649	5.3998	22.3869	22.6764	0.289524	0.662247	-0.289524	-1.46164	Q969G3	Q969G3	SWI/SNF-related matrix-associated actin-dependent regulator of chromatin subfamily E member 1	SMARCE1
24.3265	24.4219	24.4812	24.9895	24.3606	24.7469			6	10.7	72.765	4.6066	24.4099	24.699	0.289133	0.698926	-0.289134	-1.53312	P48506	P48506	Glutamate--cysteine ligase catalytic subunit	GCLC
21.2142	22.0667	22.0025	22.1162	21.7913	22.2421			2	4.7	63.419	1.7264	21.7612	22.0499	0.288712	0.400379	-0.288713	-0.9459	Q86UY8	Q86UY8	5-nucleotidase domain-containing protein 3	NT5DC3
26.4689	26.7667	26.684	26.8777	26.9725	26.9354	+	Control_APG7	4	17.1	25.104	14.578	26.6399	26.9285	0.288626	1.44328	-0.288625	-3.10533	O43633	O43633	Charged multivesicular body protein 2a	CHMP2A
20.9054	22.4904	22.0836	21.7112	22.5618	22.0697			1	1.2	97.44	2.8222	21.8265	22.1142	0.28775	0.207978	-0.28775	-0.537434	Q14118	Q14118	Dystroglycan;Alpha-dystroglycan;Beta-dystroglycan	DAG1
20.2282	20.3514	20.8323	20.4588	20.8063	21.0093			1	3.6	37.998	2.2042	20.4707	20.7582	0.287504	0.515862	-0.287505	-1.17578	Q6P4A7	Q6P4A7	Sideroflexin-4	SFXN4
29.179	29.4327	29.5734	29.5462	29.7861	29.7135			6	41.8	20.198	103.24	29.395	29.6819	0.286905	0.992785	-0.286907	-2.11709	P61923	P61923	Coatomer subunit zeta-1	COPZ1
21.7431	20.3189	19.7588	21.9033	20.0522	20.7255			2	37.1	10.35	3.3526	20.6069	20.8936	0.286732	0.131687	-0.286731	-0.358	Q96FJ2	Q96FJ2	Dynein light chain 2, cytoplasmic	DYNLL2
24.7907	24.7494	24.7495	25.1219	24.8661	25.1603	+	Control_APG7	11	16.1	107.34	17.12	24.7632	25.0494	0.286251	1.42665	-0.286251	-3.06592	Q5JTZ9	Q5JTZ9	Alanine--tRNA ligase, mitochondrial	AARS2
30.4155	30.6605	30.8598	31.0385	30.9973	30.755			3	30.5	14.787	234.59	30.6453	30.9303	0.285027	0.848723	-0.285026	-1.82731	P35268	P35268	60S ribosomal protein L22	RPL22
22.1596	22.8064	22.1683	22.7824	22.5368	22.6698			2	6.1	54.646	2.3701	22.3781	22.663	0.284895	0.560164	-0.284896	-1.26262	Q8NBM8	Q8NBM8	Prenylcysteine oxidase-like	PCYOX1L
24.4111	25.4552	25.5258	25.3915	25.6314	25.2235			7	19.9	39.087	5.6523	25.1307	25.4155	0.284731	0.305725	-0.28473	-0.750621	Q9H9S4	Q9H9S4	Calcium-binding protein 39-like	CAB39L
24.6494	24.6906	24.355	25.0175	24.3882	25.1427			7	46.2	20.116	20.529	24.565	24.8495	0.284475	0.4826	-0.284475	-1.1102	P82663	P82663	28S ribosomal protein S25, mitochondrial	MRPS25
23.6821	23.5146	22.9837	24.1269	23.5982	23.3077			2	14.6	14.259	4.4028	23.3935	23.6776	0.284157	0.373152	-0.284156	-0.890551	Q9BYN0	Q9BYN0	Sulfiredoxin-1	SRXN1
27.0042	27.0881	27.1506	27.248	27.3012	27.5444	+	Control_APG7	13	49.7	37.578	211.2	27.081	27.3645	0.283533	1.31956	-0.283534	-2.81828	Q92905	Q92905	COP9 signalosome complex subunit 5	COPS5
26.7165	25.8461	25.6468	26.8145	26.3497	25.8957			2	10.2	35.273	17.183	26.0698	26.3533	0.283499	0.268695	-0.283499	-0.671573	Q96S97	Q96S97	Myeloid-associated differentiation marker	MYADM
25.5488	25.8313	26.4128	26.039	26.0796	26.5245			9	23.5	52.39	72.989	25.9309	26.2144	0.283411	0.402747	-0.283411	-0.950689	Q13228	Q13228	Selenium-binding protein 1	SELENBP1
28.4081	28.5158	28.383	28.4067	28.828	28.9203			8	40	27.277	152.01	28.4356	28.7183	0.282679	0.800233	-0.282679	-1.7315	Q9BVK6	Q9BVK6	Transmembrane emp24 domain-containing protein 9	TMED9
26.032	26.1715	26.368	26.4898	26.539	26.3897			10	26.4	49.901	27.387	26.1905	26.4729	0.282394	1.24041	-0.282394	-2.6415	Q9Y305	Q9Y305	Acyl-coenzyme A thioesterase 9, mitochondrial	ACOT9
29.887	30.1953	30.4654	30.3139	30.3711	30.709			23	67.1	53.165	323.31	30.1826	30.4646	0.282087	0.609291	-0.282089	-1.35849	P23381	P23381	Tryptophan--tRNA ligase, cytoplasmic;T1-TrpRS;T2-TrpRS	WARS
25.6113	25.8069	25.6484	26.3495	26.0838	25.4736			19	13.8	240.85	42.431	25.6889	25.969	0.280098	0.453528	-0.280099	-1.05251	P24821	P24821	Tenascin	TNC
24.2159	24.4751	24.7784	24.4465	24.4762	25.3864			7	13.4	75.93	11.956	24.4898	24.7697	0.2799	0.330615	-0.2799	-0.802812	Q13546	Q13546	Receptor-interacting serine/threonine-protein kinase 1	RIPK1
25.7746	26.1922	26.3103	26.3314	26.3464	26.4381			7	29.7	33.932	182.73	26.0924	26.372	0.279621	0.776958	-0.27962	-1.68574	Q9NUJ1	Q9NUJ1	Mycophenolic acid acyl-glucuronide esterase, mitochondrial	ABHD10
30.7837	30.4141	30.0213	30.1336	30.955	30.9686			13	59.2	24.488	323.31	30.4064	30.6857	0.279373	0.325031	-0.279372	-0.791163	Q15907	Q15907	Ras-related protein Rab-11B	RAB11B
22.4143	22.5254	22.3403	22.7467	22.7031	22.6675	+	Control_APG7	2	8.8	35.675	8.3864	22.4266	22.7058	0.279123	2.05529	-0.279123	-4.77548	P05412	P05412	Transcription factor AP-1	JUN
28.3541	28.495	28.2989	28.5709	28.8069	28.6075	+	Control_APG7	19	26.8	67.993	304.49	28.3827	28.6617	0.279078	1.38871	-0.279078	-2.97701	P08195	P08195	4F2 cell-surface antigen heavy chain	SLC3A2
23.9061	24.7717	24.9336	24.5941	24.8228	25.0306			4	18.1	33.31	5.6292	24.5371	24.8158	0.278717	0.335362	-0.278718	-0.81269	P55212	P55212	Caspase-6;Caspase-6 subunit p18;Caspase-6 subunit p11	CASP6
23.6333	23.4844	23.5886	23.7611	24.0193	23.762	+	Control_APG7	3	8.5	46.75	7.8687	23.5688	23.8475	0.278671	1.34915	-0.278671	-2.88569	Q13685	Q13685	Angio-associated migratory cell protein	AAMP
22.9086	22.5889	22.5887	23.0113	23.0652	22.8396			2	7.8	45.811	3.7704	22.6954	22.972	0.276608	1.02695	-0.276608	-2.18721	Q96ER9	Q96ER9	Coiled-coil domain-containing protein 51	CCDC51
28.5492	28.4132	28.417	28.8391	28.7199	28.65	+	Control_APG7	5	49.4	17.328	234.09	28.4598	28.7363	0.276485	1.75287	-0.276485	-3.89165	Q99471	Q99471	Prefoldin subunit 5	PFDN5
22.6728	22.1693	22.5107	23.0042	22.6904	22.4865			5	6.3	135.25	4.4068	22.4509	22.727	0.276089	0.582317	-0.276089	-1.30589	Q70E73;Q7Z5R6	Q70E73	Ras-associated and pleckstrin homology domains-containing protein 1	RAPH1
24.2488	24.1878	24.5263	24.7999	24.2184	24.7724			6	29.8	26.132	6.2695	24.321	24.5969	0.275915	0.5672	-0.275916	-1.27637	Q12981	Q12981	Vesicle transport protein SEC20	BNIP1
23.6411	22.6315	23.2539	23.2995	23.6557	23.3986			5	14.6	51.112	13.269	23.1755	23.4513	0.275745	0.36898	-0.275744	-0.882018	O43493	O43493	Trans-Golgi network integral membrane protein 2	TGOLN2
30.4688	30.5221	30.7629	30.8576	31.0201	30.7026			22	58.2	53.139	304.13	30.5846	30.8601	0.275522	1.00361	-0.275524	-2.13925	P52209	P52209	6-phosphogluconate dehydrogenase, decarboxylating	PGD
25.7209	25.7847	25.826	26.0219	26.1163	26.0185	+	Control_APG7	4	26.2	20.086	34.728	25.7772	26.0522	0.275005	2.46514	-0.275005	-6.20746	Q5J8M3	Q5J8M3	ER membrane protein complex subunit 4	EMC4
24.7236	24.5067	24.45	24.8558	25.0159	24.6327			6	16.7	55.08	7.6657	24.5601	24.8348	0.274719	0.92403	-0.27472	-1.97769	Q8IZP0	Q8IZP0	Abl interactor 1	ABI1
22.9587	23.3214	22.3618	23.3593	23.1733	22.9328			4	14.9	47.33	2.5911	22.8806	23.1551	0.274475	0.37662	-0.274476	-0.897632	P48730	P48730	Casein kinase I isoform delta	CSNK1D
24.2054	24.0312	24.201	24.2686	24.484	24.5076	+	Control_APG7	4	12.8	37.121	5.8288	24.1459	24.4201	0.274206	1.34619	-0.274207	-2.87891	O94766	O94766	Galactosylgalactosylxylosylprotein 3-beta-glucuronosyltransferase 3	B3GAT3
24.2768	23.9268	23.943	24.3062	24.3749	24.2874			10	9.5	152.1	13.791	24.0488	24.3228	0.274008	1.10015	-0.274007	-2.33969	Q13428	Q13428	Treacle protein	TCOF1
30.3665	29.8927	29.4283	29.6057	30.3435	30.5579			13	73.1	25.898	64.985	29.8959	30.1691	0.273195	0.277509	-0.273196	-0.690556	P25787	P25787	Proteasome subunit alpha type-2	PSMA2
26.7534	26.3321	26.0016	26.8979	26.4663	26.5424			5	43.6	17.887	18.918	26.3624	26.6355	0.273157	0.462937	-0.273158	-1.07123	P05161	P05161	Ubiquitin-like protein ISG15	ISG15
24.1626	25.4026	25.6511	25.2701	25.4802	25.283			8	31.5	39.393	14.163	25.0721	25.3445	0.272356	0.229293	-0.272355	-0.585253	Q14558	Q14558	Phosphoribosyl pyrophosphate synthase-associated protein 1	PRPSAP1
20.9316	20.9716	21.0282	21.2058	21.2374	21.3039	+	Control_APG7	2	2.7	93.569	5.4157	20.9771	21.249	0.271902	2.60143	-0.271901	-6.75562	Q9Y5T5	Q9Y5T5	Ubiquitin carboxyl-terminal hydrolase 16	USP16
24.3508	24.437	24.7676	24.5138	24.8636	24.9923			8	14.2	73.278	9.218	24.5185	24.7899	0.271425	0.640446	-0.271425	-1.41918	Q9Y2V7	Q9Y2V7	Conserved oligomeric Golgi complex subunit 6	COG6
22.8958	23.1837	22.934	23.273	23.1202	23.4347			3	16.9	34.082	6.0593	23.0045	23.2759	0.271414	0.994145	-0.271413	-2.11987	Q8TB37	Q8TB37	Iron-sulfur protein NUBPL	NUBPL
23.4342	23.5153	23.4182	23.5443	23.7687	23.8684			5	2.9	236.83	6.6678	23.4559	23.7271	0.271261	1.26684	-0.271262	-2.69999	P42356;Q8N8J0;A4QPH2	P42356	Phosphatidylinositol 4-kinase alpha	PI4KA
25.908	26.0566	26.0259	25.9737	26.3845	26.4441			7	10.2	67.887	5.232	25.9968	26.2674	0.270636	0.809554	-0.270636	-1.74986	Q9HD45	Q9HD45	Transmembrane 9 superfamily member 3	TM9SF3
24.4007	24.7393	24.4909	24.6926	24.7698	24.9799			5	18.6	29.396	5.7224	24.5437	24.8141	0.270411	0.953514	-0.270411	-2.0372	Q969U7	Q969U7	Proteasome assembly chaperone 2	PSMG2
23.3066	23.464	23.37	23.9157	23.0971	23.9376			4	3.4	137.17	4.6136	23.3802	23.6501	0.269943	0.408822	-0.269943	-0.962953	Q6WKZ4;Q7L804	Q6WKZ4	Rab11 family-interacting protein 1	RAB11FIP1
22.8037	23.1524	24.0124	23.5711	23.1251	24.0807			2	4.1	51.58	1.6771	23.3229	23.5923	0.269461	0.233616	-0.269461	-0.59485	P03905	P03905	NADH-ubiquinone oxidoreductase chain 4	MT-ND4
20.8273	19.6828	19.7703	20.1149	21.0255	19.9471			2	5.1	53.716	4.3203	20.0934	20.3625	0.269064	0.209476	-0.269064	-0.540824	Q96HR8	Q96HR8	H/ACA ribonucleoprotein complex non-core subunit NAF1	NAF1
23.8517	24.2252	24.5323	24.5758	24.588	24.2525			4	10.1	52.562	4.4963	24.203	24.4721	0.269058	0.525017	-0.269059	-1.19377	Q13867	Q13867	Bleomycin hydrolase	BLMH
26.3501	27.1086	26.835	27.0241	27.0906	26.9861			5	27.1	25.569	23.706	26.7646	27.0336	0.269045	0.529162	-0.269045	-1.2019	P68402	P68402	Platelet-activating factor acetylhydrolase IB subunit beta	PAFAH1B2
23.2408	23.3732	23.2873	23.5929	23.5299	23.5855	+	Control_APG7	5	13.7	79.663	20.733	23.3004	23.5694	0.269035	2.45634	-0.269036	-6.17342	Q9UKG1	Q9UKG1	DCC-interacting protein 13-alpha	APPL1
21.133	21.4632	19.0841	20.3784	19.7174	22.388			1	3.1	45.373	7.4798	20.5601	20.8279	0.267839	0.0868383	-0.26784	-0.244644	O60870	O60870	DNA/RNA-binding protein KIN17	KIN
20.6922	20.9267	21.7164	21.1626	21.3723	21.6009			1	3.2	41.747	2.2542	21.1118	21.3786	0.266821	0.327932	-0.26682	-0.79722	Q9HBK9	Q9HBK9	Arsenite methyltransferase	AS3MT
24.4259	24.2808	24.0819	24.0641	24.7765	24.7477			1	6.9	24.269	85.693	24.2628	24.5294	0.266565	0.453515	-0.266565	-1.05249	Q8NDC0	Q8NDC0	MAPK-interacting and spindle-stabilizing protein-like	MAPK1IP1L
27.3017	27.9964	27.9974	27.8334	28.1863	28.0742			11	43.6	41.35	38.286	27.7652	28.0313	0.266136	0.451073	-0.266137	-1.04762	Q9BWD1	Q9BWD1	Acetyl-CoA acetyltransferase, cytosolic	ACAT2
26.2837	26.6694	26.3709	26.6369	26.8508	26.6345			9	38.2	36.876	323.31	26.4413	26.7074	0.266081	0.90603	-0.266081	-1.94155	Q14257	Q14257	Reticulocalbin-2	RCN2
23.0642	22.7887	23.1864	23.4364	23.5371	22.863			4	10.1	44.452	3.9452	23.0131	23.2788	0.265755	0.479639	-0.265755	-1.10434	Q6P1K8;Q13888	Q6P1K8;Q13888	General transcription factor IIH subunit 2-like protein;General transcription factor IIH subunit 2	GTF2H2C;GTF2H2
25.859	25.8587	25.1506	25.393	25.7236	26.5463			11	11.1	143.19	17.619	25.6228	25.8876	0.264847	0.252411	-0.264847	-0.636201	O14976	O14976	Cyclin-G-associated kinase	GAK
23.6926	24.1022	23.5323	23.6214	24.2541	24.246			4	17.6	34.674	5.2562	23.7757	24.0405	0.264793	0.418293	-0.264793	-0.982027	Q96GA7	Q96GA7	Serine dehydratase-like	SDSL
25.1208	26.6695	26.1925	25.8726	26.5918	26.3109			9	34.6	41.213	131.97	25.9943	26.2584	0.264183	0.202368	-0.264182	-0.524701	P19784	P19784	Casein kinase II subunit alpha	CSNK2A2
22.7993	23.0202	22.1748	23.0605	23.0732	22.6531			5	5.3	140.65	10.259	22.6648	22.9289	0.264162	0.385803	-0.264162	-0.916339	Q9UMZ2	Q9UMZ2	Synergin gamma	SYNRG
20.9402	21.9334	21.5397	21.1949	21.9311	22.0798			2	2.9	136.04	3.267	21.4711	21.7353	0.264132	0.265211	-0.264132	-0.664037	Q9Y6M7	Q9Y6M7	Sodium bicarbonate cotransporter 3	SLC4A7
20.7383	20.8226	20.0482	21.012	20.8998	20.4855			2	2	194	3.0254	20.5364	20.7991	0.262739	0.376281	-0.262739	-0.896941	Q9UPQ9	Q9UPQ9	Trinucleotide repeat-containing gene 6B protein	TNRC6B
18.7818	19.6904	19.8102	20.0571	19.1149	19.8981			1	2.3	52.114	1.4727	19.4275	19.69	0.262581	0.236886	-0.262582	-0.602086	Q8TCU3	Q8TCU3	Solute carrier family 7 member 13	SLC7A13
26.2172	25.9023	24.9483	25.7002	26.1592	25.9961			5	27.5	23.399	35.22	25.6893	25.9518	0.262564	0.258396	-0.262563	-0.649247	P62070	P62070	Ras-related protein R-Ras2	RRAS2
23.2833	18.1396	21.311	21.68	20.1935	21.6473			3	3	117.4	2.4346	20.9113	21.1736	0.26227	0.0575285	-0.26227	-0.166374	Q9H4L7	Q9H4L7	SWI/SNF-related matrix-associated actin-dependent regulator of chromatin subfamily A containing DEAD/H box 1	SMARCAD1
22.3536	22.1005	21.8812	22.3156	22.275	22.5315			2	13.6	28.627	1.4293	22.1118	22.374	0.262251	0.763702	-0.262251	-1.65974	P10746	P10746	Uroporphyrinogen-III synthase	UROS
25.7428	26.2228	26.6245	26.2527	26.5081	26.6151			8	40.9	25.007	11.887	26.1967	26.4586	0.261953	0.400942	-0.261953	-0.947038	P78330	P78330	Phosphoserine phosphatase	PSPH
26.4079	26.3944	26.4007	26.5295	26.6855	26.7713	+	Control_APG7	24	21.9	166.98	95.328	26.401	26.6621	0.261116	1.67506	-0.261117	-3.68387	Q9BQS8	Q9BQS8	FYVE and coiled-coil domain-containing protein 1	FYCO1
21.4668	22.3316	21.4615	21.4396	22.0259	22.5774			4	1.3	468.83	5.5746	21.7533	22.0143	0.260962	0.234273	-0.260962	-0.596304	P98160	P98160	Basement membrane-specific heparan sulfate proteoglycan core protein;Endorepellin;LG3 peptide	HSPG2
24.1921	23.3656	23.4077	24.1548	23.6806	23.9121			5	23.6	44.287	12.16	23.6551	23.9158	0.260687	0.360327	-0.260686	-0.864273	P45985	P45985	Dual specificity mitogen-activated protein kinase kinase 4	MAP2K4
22.5646	22.1492	22.2238	22.3549	22.6151	22.7491			1	6.9	18.355	3.075	22.3125	22.573	0.2605	0.687325	-0.2605	-1.5105	Q9H5X1	Q9H5X1	MIP18 family protein FAM96A	FAM96A
25.4793	24.5009	25.1434	25.4537	25.1409	25.3104			3	5.7	79.697	27.678	25.0412	25.3017	0.260473	0.360991	-0.260473	-0.865637	Q9BU23	Q9BU23	Lipase maturation factor 2	LMF2
24.5526	24.1268	24.6762	23.9604	25.025	25.1509			4	25.6	20.061	9.6852	24.4519	24.7121	0.260246	0.249881	-0.260248	-0.630668	Q9Y3D8	Q9Y3D8	Adenylate kinase isoenzyme 6	AK6
23.8923	23.724	23.4753	23.8419	23.8698	24.1598			6	10.2	72.695	10.225	23.6972	23.9572	0.259981	0.755788	-0.259981	-1.64423	Q8TF42	Q8TF42	Ubiquitin-associated and SH3 domain-containing protein B	UBASH3B
25.3936	25.5655	25.8119	25.7037	25.8991	25.9472			7	28.4	30.344	57.437	25.5904	25.85	0.25967	0.846706	-0.25967	-1.82331	O94903	O94903	Proline synthase co-transcribed bacterial homolog protein	PROSC
22.0511	21.1041	21.9055	21.8182	22.1101	21.9092			2	3.1	81.462	2.7461	21.6869	21.9458	0.258926	0.350495	-0.258926	-0.844028	Q9NYY8	Q9NYY8	FAST kinase domain-containing protein 2	FASTKD2
23.4178	23.9942	23.6494	23.9993	24.0623	23.7765			5	22.1	32.071	7.1662	23.6871	23.946	0.25889	0.616623	-0.25889	-1.37278	Q92629	Q92629	Delta-sarcoglycan	SGCD
26.1795	26.821	26.6634	26.7201	26.4995	27.2209			3	26.1	15.425	7.4157	26.5547	26.8135	0.258873	0.377578	-0.258874	-0.899586	Q9Y3E0	Q9Y3E0	Vesicle transport protein GOT1B	GOLT1B
28.1792	28.4628	28.4339	28.5018	28.6159	28.7347			16	49.3	52.878	49.29	28.3586	28.6175	0.258841	1.08224	-0.25884	-2.30209	Q96KP4	Q96KP4	Cytosolic non-specific dipeptidase	CNDP2
26.8895	27.3771	27.5302	27.3967	27.4688	27.707			8	31.4	37.551	20.324	27.2656	27.5242	0.258583	0.530343	-0.258582	-1.20422	Q9NZL9	Q9NZL9	Methionine adenosyltransferase 2 subunit beta	MAT2B
24.0556	24.3521	24.8015	24.5473	24.7365	24.6979			8	21	54.794	15.2	24.4031	24.6606	0.257479	0.501521	-0.257477	-1.14755	Q0VDF9	Q0VDF9	Heat shock 70 kDa protein 14	HSPA14
22.8703	22.5257	23.2381	23.355	22.8169	23.234			4	6	91.253	3.9114	22.878	23.1353	0.257263	0.417381	-0.257263	-0.980192	Q8TEQ0	Q8TEQ0	Sorting nexin-29	SNX29
28.1458	28.2794	28.2751	28.5552	28.5319	28.3841	+	Control_APG7	12	39.8	37.375	174.22	28.2334	28.4904	0.256956	1.68557	-0.256957	-3.71152	Q9UJ70	Q9UJ70	N-acetyl-D-glucosamine kinase	NAGK
22.263	23.4158	23.5905	23.3359	23.2663	23.434			5	19	49.753	6.3172	23.0898	23.3454	0.255629	0.240339	-0.255629	-0.609708	Q9BZV1	Q9BZV1	UBX domain-containing protein 6	UBXN6
25.5829	25.8292	25.8136	25.9331	26.0425	26.0144	+	Control_APG7	10	33.8	40.763	13.303	25.7419	25.9967	0.254776	1.38075	-0.254775	-2.95853	Q08752	Q08752	Peptidyl-prolyl cis-trans isomerase D	PPID
20.8345	18.7365	20.3416	20.596	20.8311	19.2495			3	6.1	61.492	1.5372	19.9709	20.2255	0.254681	0.115299	-0.254681	-0.317377	Q13112	Q13112	Chromatin assembly factor 1 subunit B	CHAF1B
27.6976	27.7919	27.8145	27.8241	28.0907	28.1528			9	26.2	40.589	25.212	27.768	28.0225	0.254568	1.11906	-0.254569	-2.37961	P17612	P17612	cAMP-dependent protein kinase catalytic subunit alpha	PRKACA
20.323	20.0701	20.0062	20.3091	20.5792	20.2745			1	2.7	45.07	1.8878	20.1331	20.3876	0.254471	0.867256	-0.25447	-1.86412	Q14186	Q14186	Transcription factor Dp-1	TFDP1
23.4983	23.0326	23.8975	24.0319	23.8334	23.3264			4	14.3	43.383	16.456	23.4761	23.7305	0.254408	0.319326	-0.254407	-0.779226	Q96EP5	Q96EP5	DAZ-associated protein 1	DAZAP1
19.4086	18.9876	19.8613	19.9432	19.2429	19.8338			1	2.5	54.531	1.4403	19.4192	19.6733	0.254143	0.311603	-0.254143	-0.76301	P54284	P54284	Voltage-dependent L-type calcium channel subunit beta-3	CACNB3
24.2648	23.5833	23.7098	24.0676	23.5546	24.6977			2	5.3	39.58	2.1953	23.8526	24.1067	0.254049	0.258427	-0.254049	-0.649314	O00115	O00115	Deoxyribonuclease-2-alpha	DNASE2
22.6774	23.1234	23.0963	23.236	23.2681	23.1519			11	26.3	66.213	17.724	22.9657	23.2187	0.25297	0.78613	-0.25297	-1.70376	P30154	P30154	Serine/threonine-protein phosphatase 2A 65 kDa regulatory subunit A beta isoform	PPP2R1B
24.9968	25.5806	25.8361	25.656	25.8051	25.711			8	30.5	32.236	12.789	25.4712	25.724	0.252872	0.428582	-0.252872	-1.00268	Q96CN7	Q96CN7	Isochorismatase domain-containing protein 1	ISOC1
24.4219	24.6727	24.2664	24.5539	24.5343	25.0265			6	16.2	54.169	6.3972	24.4537	24.7049	0.251226	0.557688	-0.251228	-1.25778	P19474	P19474	E3 ubiquitin-protein ligase TRIM21	TRIM21
23.1359	22.5958	22.5923	23.2795	23.2907	22.5062			3	5.9	100.94	9.0844	22.7747	23.0255	0.250795	0.325871	-0.250794	-0.792919	Q9H330	Q9H330	Transmembrane protein 245	TMEM245
25.9688	26.2263	26.3909	26.3222	26.6199	26.3912			9	34.1	40.925	17.395	26.1953	26.4444	0.249088	0.751508	-0.249088	-1.63585	O60256	O60256	Phosphoribosyl pyrophosphate synthase-associated protein 2	PRPSAP2
26.2604	26.9294	26.7939	26.6461	27.0989	26.986			14	49	48.392	39.416	26.6612	26.9103	0.249084	0.434752	-0.249083	-1.01504	Q6DKJ4	Q6DKJ4	Nucleoredoxin	NXN
27.2744	27.4661	27.2679	27.6875	27.5606	27.5074	+	Control_APG7	6	28.3	33.879	114.46	27.3361	27.5852	0.249048	1.38085	-0.249048	-2.95876	Q9NP79	Q9NP79	Vacuolar protein sorting-associated protein VTA1 homolog	VTA1
25.0918	25.1743	24.9067	25.1846	25.4824	25.2522			16	11.3	213.62	25.903	25.0576	25.3064	0.248785	0.971709	-0.248785	-2.07412	P35658	P35658	Nuclear pore complex protein Nup214	NUP214
30.0125	29.6133	29.1385	29.2627	29.7317	30.5159			8	88.6	5.0526	134.69	29.5881	29.8368	0.248648	0.217801	-0.248648	-0.559579	P62328	P62328	Thymosin beta-4;Hematopoietic system regulatory peptide	TMSB4X
25.6658	25.9791	26.168	26.1863	26.1192	26.2529			5	24.3	35.892	12.891	25.9376	26.1862	0.24851	0.754104	-0.24851	-1.64093	Q13630	Q13630	GDP-L-fucose synthase	TSTA3
20.7153	20.6064	20.5625	21.1922	20.8357	20.6019			4	4.6	117.21	3.1949	20.6281	20.8766	0.248503	0.630425	-0.248502	-1.39967	Q8IVF7;Q96PY5	Q8IVF7	Formin-like protein 3	FMNL3
29.2075	28.5478	29.3867	29.7576	29.1319	28.9969			4	35.9	13.936	13.051	29.0473	29.2954	0.248106	0.289536	-0.248106	-0.716283	Q99878;Q96KK5;Q9BTM1;Q16777;Q6FI13;P20671;P0C0S8;Q93077;Q7L7L0;P04908;Q96QV6;P16104;Q8IUE6	Q99878;Q96KK5;Q9BTM1;Q16777;Q6FI13;P20671;P0C0S8;Q93077;Q7L7L0;P04908;Q96QV6;P16104	Histone H2A type 1-J;Histone H2A type 1-H;Histone H2A.J;Histone H2A type 2-C;Histone H2A type 2-A;Histone H2A type 1-D;Histone H2A type 1;Histone H2A type 1-C;Histone H2A type 3;Histone H2A type 1-B/E;Histone H2A type 1-A;Histone H2AX	HIST1H2AJ;HIST1H2AH;H2AFJ;HIST2H2AC;HIST2H2AA3;HIST1H2AD;HIST1H2AG;HIST1H2AC;HIST3H2A;HIST1H2AB;HIST1H2AA;H2AFX
28.1964	28.7186	28.5271	28.7372	28.8388	28.6101			14	60.6	33.824	33.083	28.4807	28.7287	0.247963	0.677573	-0.247964	-1.4915	P19623	P19623	Spermidine synthase	SRM
26.9708	26.1667	26.0192	25.6892	27.1779	27.0314			8	45.7	22.658	61.276	26.3856	26.6328	0.247229	0.166948	-0.247229	-0.442726	P61758	P61758	Prefoldin subunit 3	VBP1
23.5683	23.5612	23.5201	23.201	24.4392	23.7484			4	5.1	95.375	11.799	23.5498	23.7962	0.246361	0.2759	-0.246362	-0.687097	P01130	P01130	Low-density lipoprotein receptor	LDLR
22.7367	23.1658	23.6458	23.6778	23.4373	23.1712			2	29.3	11.261	13.259	23.1828	23.4288	0.246006	0.338143	-0.246006	-0.818467	P07311	P07311	Acylphosphatase-1	ACYP1
24.8359	24.5966	24.7237	24.5912	25.1819	25.1197			8	11.6	96.748	9.4862	24.7187	24.9642	0.245518	0.543061	-0.245517	-1.22915	Q00653	Q00653	Nuclear factor NF-kappa-B p100 subunit;Nuclear factor NF-kappa-B p52 subunit	NFKB2
24.8027	24.602	24.9248	24.4596	25.0581	25.5481			6	15.2	54.6	7.4724	24.7765	25.0219	0.245459	0.304115	-0.245458	-0.747222	Q658P3	Q658P3	Metalloreductase STEAP3	STEAP3
25.9674	26.2741	26.0953	26.1647	26.4071	26.5007			12	27	62.717	25.594	26.1123	26.3575	0.24518	0.850442	-0.24518	-1.83072	Q8WZA9	Q8WZA9	Immunity-related GTPase family Q protein	IRGQ
32.0165	32.4645	32.5313	32.6346	32.6937	32.4194			19	70.1	25.035	323.31	32.3375	32.5826	0.245102	0.603788	-0.245102	-1.34777	P30041	P30041	Peroxiredoxin-6	PRDX6
23.9086	23.6323	22.9204	24.2364	23.5674	23.392			7	15.1	75.035	5.4091	23.4871	23.732	0.244843	0.2479	-0.244843	-0.626328	Q96PZ0	Q96PZ0	Pseudouridylate synthase 7 homolog	PUS7
26.8714	27.137	27.1813	27.0502	27.3394	27.5341			10	68	19.827	48.704	27.0632	27.3079	0.244669	0.647875	-0.24467	-1.43365	P24844	P24844	Myosin regulatory light polypeptide 9	MYL9
21.2829	21.4919	20.2603	20.7668	21.6808	21.3211			2	5.4	72.269	4.0605	21.0117	21.2562	0.244514	0.203279	-0.244513	-0.526773	O94952	O94952	F-box only protein 21	FBXO21
27.4318	27.8294	27.892	27.9128	28.1799	27.7935			11	33.9	46.561	74.338	27.7177	27.9621	0.244347	0.594064	-0.244346	-1.32881	O75718	O75718	Cartilage-associated protein	CRTAP
24.3968	24.4661	24.7102	24.5121	25.0343	24.7572			6	10.2	103.71	11.755	24.5244	24.7679	0.243492	0.61305	-0.243491	-1.36582	Q6P3W7	Q6P3W7	SCY1-like protein 2	SCYL2
21.109	18.9919	18.6414	19.8859	20.0024	19.5844			3	2.9	91.131	1.919	19.5808	19.8242	0.243448	0.113078	-0.243448	-0.311806	Q68CJ6	Q68CJ6	Nuclear GTPase SLIP-GC	NUGGC
22.8883	23.1128	23.214	22.9691	23.4897	23.4864			3	12	44.522	5.7954	23.0717	23.3151	0.243395	0.543226	-0.243395	-1.22947	Q5TDH0	Q5TDH0	Protein DDI1 homolog 2	DDI2
23.7459	23.8731	24.4867	24.6154	23.6921	24.5256			4	7.1	105.32	8.0321	24.0352	24.2777	0.242483	0.259235	-0.242483	-0.651071	P10253	P10253	Lysosomal alpha-glucosidase;76 kDa lysosomal alpha-glucosidase;70 kDa lysosomal alpha-glucosidase	GAA
26.2644	26.2565	26.4255	26.5657	26.6462	26.4612	+	Control_APG7	10	25.8	54.366	18.921	26.3155	26.5577	0.242207	1.46307	-0.242207	-3.15255	O75439	O75439	Mitochondrial-processing peptidase subunit beta	PMPCB
23.356	23.6938	23.9846	23.706	24.2308	23.8225			5	19.8	29.746	6.4578	23.6781	23.9198	0.241648	0.427591	-0.241648	-1.0007	Q92871	Q92871	Phosphomannomutase 1	PMM1
25.3347	25.1334	25.199	25.4092	25.4403	25.5414	+	Control_APG7	9	21.5	56.72	14.181	25.2224	25.4636	0.241262	1.55463	-0.241262	-3.37613	Q8N6H7	Q8N6H7	ADP-ribosylation factor GTPase-activating protein 2	ARFGAP2
25.9087	26.1552	25.6745	26.1806	26.1792	26.1024			6	25.2	30.727	68.327	25.9128	26.154	0.241251	0.788646	-0.24125	-1.7087	P48507	P48507	Glutamate--cysteine ligase regulatory subunit	GCLM
24.0122	24.0388	23.9354	23.9217	24.0981	24.6881			6	18.7	48.115	21.181	23.9954	24.236	0.240538	0.441652	-0.240538	-1.02883	P37268	P37268	Squalene synthase	FDFT1
29.7114	29.6488	29.7713	29.9902	29.8705	29.9913	+	Control_APG7	18	43	47.517	230.81	29.7105	29.9507	0.240171	1.96278	-0.240172	-4.4913	P00505	P00505	Aspartate aminotransferase, mitochondrial	GOT2
26.2361	26.1505	26.2032	26.1221	26.4462	26.7418			8	0.2	3816	1.8282	26.1966	26.4367	0.240084	0.594125	-0.240085	-1.32893	Q8WZ42	Q8WZ42	Titin	TTN
23.6046	23.2451	23.0624	23.5455	23.6988	23.3877			8	11.3	140.26	10.913	23.304	23.544	0.239981	0.585717	-0.23998	-1.31253	Q9UPT8	Q9UPT8	Zinc finger CCCH domain-containing protein 4	ZC3H4
24.0265	23.7467	23.7302	24.7272	23.6136	23.8825			3	11	52.916	10.731	23.8345	24.0744	0.239935	0.276102	-0.239936	-0.687532	P0CG08;B7ZAQ6	P0CG08;B7ZAQ6	Golgi pH regulator B;Golgi pH regulator A	GPR89B;GPR89A
23.3091	23.6799	22.7382	23.9932	23.426	23.0276			5	5.6	132.31	3.0715	23.2424	23.4822	0.239845	0.241455	-0.239845	-0.612167	Q6ZS17	Q6ZS17	Protein FAM65A	FAM65A
24.3788	24.3283	24.3252	24.2187	24.7695	24.7605			6	11.6	60.207	7.8503	24.3441	24.5829	0.23881	0.582117	-0.23881	-1.3055	Q7L5N7	Q7L5N7	Lysophosphatidylcholine acyltransferase 2	LPCAT2
24.3351	24.1981	24.3178	24.4662	24.5439	24.555	+	Control_APG7	8	9.3	119.94	39.128	24.2837	24.5217	0.238003	2.0105	-0.238004	-4.63629	O15397	O15397	Importin-8	IPO8
29.2998	29.6444	29.6622	29.729	29.7779	29.811			14	63.2	30.375	237.99	29.5355	29.7727	0.237196	0.920764	-0.237196	-1.97112	P16152	P16152	Carbonyl reductase [NADPH] 1	CBR1
27.4458	27.6204	27.8724	27.9308	27.8541	27.865			13	40.6	40.542	92.167	27.6462	27.8833	0.237093	0.875042	-0.237092	-1.87962	Q9Y295	Q9Y295	Developmentally-regulated GTP-binding protein 1	DRG1
23.6104	23.7333	23.7045	23.883	23.9844	23.8911	+	Control_APG7	3	6.7	78.321	11.074	23.6828	23.9195	0.236721	2.06158	-0.23672	-4.79527	Q9NUY8	Q9NUY8	TBC1 domain family member 23	TBC1D23
24.4306	24.4591	24.2045	24.5791	24.5416	24.6835			9	22.3	51.927	26.663	24.3647	24.6014	0.23666	1.22111	-0.236659	-2.59914	P48723	P48723	Heat shock 70 kDa protein 13	HSPA13
30.1919	30.3802	30.4675	30.6153	30.5109	30.623			19	67.6	41.487	323.31	30.3465	30.583	0.236496	1.2476	-0.236496	-2.65737	Q15019	Q15019	Septin-2	2019-09-02
25.8759	25.7336	25.8411	25.9214	26.1293	26.109	+	Control_APG7	8	13.4	89.63	97.437	25.8168	26.0532	0.23637	1.39798	-0.236369	-2.99862	Q96KG9	Q96KG9	N-terminal kinase-like protein	SCYL1
21.86	21.3115	21.7819	21.5995	21.8852	22.1778			5	2.9	215.31	3.1365	21.6511	21.8875	0.23637	0.421335	-0.236371	-0.988142	Q9H7D0	Q9H7D0	Dedicator of cytokinesis protein 5	DOCK5
29.6397	30.3094	29.9239	30.296	30.1484	30.1364			6	41.1	19.667	178.34	29.9577	30.1936	0.235943	0.515611	-0.235943	-1.17529	P59998	P59998	Actin-related protein 2/3 complex subunit 4	ARPC4
26.6629	27.0713	26.9224	27.0075	27.3461	27.0098			4	62.8	12.732	91.594	26.8855	27.1211	0.235603	0.649383	-0.235602	-1.43659	P41567	P41567	Eukaryotic translation initiation factor 1	EIF1
24.4583	24.5961	24.4972	24.8146	24.923	24.5207			4	2.2	311.64	1.9058	24.5172	24.7528	0.235552	0.8626	-0.235552	-1.85486	P25054	P25054	Adenomatous polyposis coli protein	APC
25.8843	25.91	25.6552	25.8225	26.1086	26.2244			6	24.7	46.306	77.624	25.8165	26.0518	0.235323	0.748898	-0.235323	-1.63074	Q9NZ32	Q9NZ32	Actin-related protein 10	ACTR10
21.9446	22.1138	21.6873	22.17	22.4058	21.8749			4	20.5	41.945	7.5334	21.9152	22.1502	0.234995	0.523337	-0.234996	-1.19047	Q9P0J7	Q9P0J7	E3 ubiquitin-protein ligase KCMF1	KCMF1
23.3905	23.6165	23.5522	23.4837	23.8214	23.9584			3	4.7	78.579	7.4133	23.5197	23.7545	0.234789	0.683267	-0.23479	-1.50259	Q9NR19	Q9NR19	Acetyl-coenzyme A synthetase, cytoplasmic	ACSS2
28.5174	27.6598	28.369	28.4467	27.8894	28.9144			4	18.2	30.394	225.48	28.1821	28.4168	0.234787	0.231891	-0.234788	-0.591024	O15260	O15260	Surfeit locus protein 4	SURF4
20.7536	20.8748	21.0958	20.9725	21.1267	21.3289			3	5.9	67.585	2.191	20.9081	21.1427	0.234655	0.749281	-0.234655	-1.63149	P10398	P10398	Serine/threonine-protein kinase A-Raf	ARAF
23.8488	23.6977	23.7676	23.6984	24.0019	24.3173			5	8.5	72.727	4.8076	23.7714	24.0058	0.234459	0.566366	-0.23446	-1.27474	Q9HA65	Q9HA65	TBC1 domain family member 17	TBC1D17
23.8261	23.6084	23.6689	23.8297	24.3329	23.6441			4	8.1	85.852	28.137	23.7011	23.9356	0.234411	0.470582	-0.234411	-1.0864	O43719	O43719	HIV Tat-specific factor 1	HTATSF1
23.5118	23.4656	23.3988	23.7795	23.6607	23.6392	+	Control_APG7	1	8.9	12.107	3.3276	23.4588	23.6931	0.234348	1.89612	-0.234348	-4.29437	Q96EL3	Q96EL3	39S ribosomal protein L53, mitochondrial	MRPL53
22.2271	21.9182	22.539	22.0987	22.481	22.8061			2	2.9	87.339	4.7554	22.2281	22.4619	0.233839	0.358334	-0.233838	-0.860177	Q9ULG6	Q9ULG6	Cell cycle progression protein 1	CCPG1
24.0666	24.0589	23.8383	24.0361	24.2614	24.3677			4	12.1	56.193	8.0707	23.9879	24.2217	0.233799	0.88468	-0.2338	-1.89884	Q15172	Q15172	Serine/threonine-protein phosphatase 2A 56 kDa regulatory subunit alpha isoform	PPP2R5A
24.2468	24.0696	24.082	24.1656	24.7686	24.1638			10	6.9	200.55	17.426	24.1328	24.366	0.233158	0.484686	-0.233159	-1.11432	O94822	O94822	E3 ubiquitin-protein ligase listerin	LTN1
22.9325	22.3232	22.5722	23.0058	22.7943	22.7248			2	9.8	23.463	2.4247	22.6093	22.8416	0.232323	0.520608	-0.232321	-1.18511	Q8IV50	Q8IV50	LysM and putative peptidoglycan-binding domain-containing protein 2	LYSMD2
26.7367	26.2467	26.2924	26.6277	26.667	26.6769			4	27.3	23.225	6.5888	26.4253	26.6572	0.231926	0.670205	-0.231925	-1.47714	Q99627	Q99627	COP9 signalosome complex subunit 8	COPS8
23.65	23.7322	23.5109	24.0825	23.7767	23.729			4	11.8	46.126	1.898	23.631	23.8627	0.23168	0.838589	-0.231681	-1.80723	Q7Z7E8;Q8WVN8	Q7Z7E8	Ubiquitin-conjugating enzyme E2 Q1	UBE2Q1
23.022	23.7295	24.1844	23.5278	23.5328	24.5684			3	9.3	37.205	5.8139	23.6453	23.8763	0.23101	0.181795	-0.23101	-0.477435	Q9H3K2	Q9H3K2	Growth hormone-inducible transmembrane protein	GHITM
23.9668	23.8362	24.0136	24.1187	24.3539	24.0367			7	45.9	20.745	5.6848	23.9389	24.1697	0.230881	0.994589	-0.230881	-2.12077	Q9Y3L5;P10114	Q9Y3L5;P10114	Ras-related protein Rap-2c;Ras-related protein Rap-2a	RAP2C;RAP2A
31.4808	31.7815	31.5165	31.8173	31.835	31.8188			14	53.6	32.854	323.31	31.5929	31.8237	0.230764	1.14235	-0.230763	-2.42908	P08865	P08865	40S ribosomal protein SA	RPSA
22.7914	23.5156	23.421	23.4902	23.5743	23.3556			6	8.6	141.15	11.705	23.2427	23.4733	0.23069	0.415984	-0.230691	-0.977382	Q92797	Q92797	Symplekin	SYMPK
25.005	25.3938	25.3044	25.2569	25.7797	25.3584			5	21.1	37.895	10.45	25.2344	25.465	0.230566	0.508357	-0.230565	-1.16102	P13995	P13995	Bifunctional methylenetetrahydrofolate dehydrogenase/cyclohydrolase, mitochondrial;NAD-dependent methylenetetrahydrofolate dehydrogenase;Methenyltetrahydrofolate cyclohydrolase	MTHFD2
21.0533	21.6327	22.1555	23.0588	21.5358	20.9378			2	29.4	7.3184	1.3799	21.6138	21.8441	0.230293	0.118621	-0.230293	-0.325681	P63218	P63218	Guanine nucleotide-binding protein G(I)/G(S)/G(O) subunit gamma-5	GNG5
22.7022	23.1215	22.5433	22.8816	23.2059	22.9696			4	11.6	42.932	2.0468	22.789	23.019	0.230042	0.509398	-0.230043	-1.16306	A4D1E9	A4D1E9	GTP-binding protein 10	GTPBP10
21.0894	21.2035	19.894	21.2514	20.7217	20.9029			2	2.2	110.45	1.6556	20.729	20.9586	0.229668	0.19775	-0.229668	-0.51417	Q86YS7	Q86YS7	C2 domain-containing protein 5	C2CD5
22.5209	21.7915	21.9847	22.26	22.2214	22.5044			1	6.2	20.368	4.2003	22.0991	22.3286	0.229523	0.414675	-0.229523	-0.974748	P61599	P61599	N-alpha-acetyltransferase 20	NAA20
29.2738	29.907	30.1287	30.0826	29.8574	30.0572			10	55.6	22.086	149.58	29.7698	29.9991	0.229271	0.359399	-0.22927	-0.862366	P30044	P30044	Peroxiredoxin-5, mitochondrial	PRDX5
25.5582	26.1749	26.2413	26.2448	26.4324	25.9829			6	27.8	34.551	9.1825	25.9915	26.22	0.228584	0.378493	-0.228585	-0.901454	Q8TDX7	Q8TDX7	Serine/threonine-protein kinase Nek7	NEK7
27.109	27.3639	27.4775	27.2941	27.7071	27.6343			7	18.9	42.966	31.036	27.3168	27.5452	0.22842	0.611807	-0.22842	-1.36339	P54687	P54687	Branched-chain-amino-acid aminotransferase, cytosolic	BCAT1
23.4639	23.9908	24.138	23.7064	24.3015	24.2689			3	12.4	42.45	7.7965	23.8642	24.0923	0.228027	0.334234	-0.228027	-0.810345	Q03426	Q03426	Mevalonate kinase	MVK
22.1002	22.203	21.7706	22.5106	22.3379	21.9087			4	12.9	37.031	2.6799	22.0246	22.2524	0.227783	0.441633	-0.227784	-1.0288	O14662	O14662	Syntaxin-16	STX16
23.197	23.7816	23.7164	23.9411	23.7684	23.6661			2	8.8	25.498	2.6492	23.565	23.7919	0.226889	0.490279	-0.226889	-1.12537	Q6PI78	Q6PI78	Transmembrane protein 65	TMEM65
24.9258	25.192	24.5031	25.0338	25.1118	25.1556			5	19.6	36.346	14.975	24.8736	25.1004	0.226782	0.484102	-0.226782	-1.11317	Q9H425	Q9H425	Uncharacterized protein C1orf198	C1orf198
24.9911	24.8797	24.4154	24.7393	25.2593	24.9665			5	16.1	46.944	13.387	24.7621	24.9884	0.226305	0.415479	-0.226305	-0.976367	P28300	P28300	Protein-lysine 6-oxidase	LOX
23.0005	22.6548	22.6436	23.5976	22.5085	22.8716			3	11	28.18	98.442	22.7663	22.9926	0.22625	0.265017	-0.22625	-0.663618	P51580	P51580	Thiopurine S-methyltransferase	TPMT
28.1612	28.6816	28.968	28.7448	28.6318	29.1128			5	23.3	25.565	191.83	28.6036	28.8298	0.226227	0.336974	-0.226227	-0.81604	P00403	P00403	Cytochrome c oxidase subunit 2	MT-CO2
23.4732	24.1092	24.0898	23.5876	24.503	24.2601			2	15.9	39.743	8.4431	23.8907	24.1169	0.226175	0.261891	-0.226176	-0.656841	P55899	P55899	IgG receptor FcRn large subunit p51	FCGRT
24.9825	24.4644	24.6439	24.8786	24.9071	24.9818			4	56.3	11.466	7.2312	24.697	24.9225	0.225525	0.658858	-0.225525	-1.45504	P82909	P82909	28S ribosomal protein S36, mitochondrial	MRPS36
25.2818	25.5494	25.4863	25.7484	25.5885	25.6571			9	11.8	108.98	12.897	25.4392	25.6647	0.225515	1.13908	-0.225516	-2.42211	Q8WTW3	Q8WTW3	Conserved oligomeric Golgi complex subunit 1	COG1
27.8905	28.0082	28.1638	28.1668	28.1458	28.4263			18	35.6	50.909	323.31	28.0208	28.2463	0.225471	0.874462	-0.225471	-1.87847	P48735	P48735	Isocitrate dehydrogenase [NADP], mitochondrial	IDH2
33.8144	33.7054	33.5714	34.0685	34.0039	33.6952			21	73.6	22.611	252.11	33.6971	33.9225	0.225452	0.769368	-0.22545	-1.67085	Q01995	Q01995	Transgelin	TAGLN
25.8719	25.8624	25.8697	25.7875	26.2187	26.2739			15	25.5	88.828	48.102	25.868	26.0934	0.225353	0.664133	-0.225353	-1.46531	O43264	O43264	Centromere/kinetochore protein zw10 homolog	ZW10
25.8203	26.399	26.0369	26.4908	26.1477	26.2938			2	14.9	17.935	7.0707	26.0854	26.3108	0.225327	0.502876	-0.225327	-1.15022	P04216	P04216	Thy-1 membrane glycoprotein	THY1
21.6282	19.1927	22.6222	20.2491	22.248	21.618			4	5.9	82.86	7.6314	21.1477	21.3717	0.224028	0.0663359	-0.224028	-0.19029	Q13835	Q13835	Plakophilin-1	PKP1
20.2006	20.4346	20.7674	20.5309	20.3712	21.1715			4	24	22.764	3.4539	20.4675	20.6912	0.223652	0.309696	-0.223653	-0.758996	P14649	P14649	Myosin light chain 6B	MYL6B
25.1227	24.5652	24.9786	24.8553	25.1581	25.324			4	16.5	31.705	58.659	24.8888	25.1125	0.223633	0.444419	-0.223633	-1.03436	Q9H2W6	Q9H2W6	39S ribosomal protein L46, mitochondrial	MRPL46
25.4152	24.337	24.0649	24.9457	24.5987	24.9434			5	16.2	33.249	2.7768	24.6057	24.8293	0.223583	0.201292	-0.223583	-0.522252	Q9Y399	Q9Y399	28S ribosomal protein S2, mitochondrial	MRPS2
24.5363	24.3549	24.2942	24.5693	24.6391	24.6469	+	Control_APG7	6	15.8	57.002	9.4841	24.3951	24.6184	0.223316	1.35875	-0.223317	-2.90774	Q9BV44	Q9BV44	THUMP domain-containing protein 3	THUMPD3
26.281	25.9004	25.8824	26.4231	26.1713	26.1387			2	1.1	290.49	2.5996	26.0213	26.2443	0.223074	0.636673	-0.223074	-1.41183	Q99973	Q99973	Telomerase protein component 1	TEP1
23.4505	23.5516	23.7644	23.8516	23.7668	23.8172			1	4.7	20.702	1.5594	23.5888	23.8119	0.223064	1.0957	-0.223064	-2.33033	Q8IXL7	Q8IXL7	Methionine-R-sulfoxide reductase B3	MSRB3
20.2123	20.9185	20.2619	19.8269	21.1383	21.0962			2	5.3	45.287	3.4845	20.4642	20.6871	0.222931	0.173442	-0.22293	-0.457974	Q7L5Y9	Q7L5Y9	Macrophage erythroblast attacher	MAEA
21.3164	21.6463	21.7337	21.6348	22.1115	21.6184			2	9.9	23.058	2.0529	21.5655	21.7882	0.222738	0.468919	-0.222737	-1.0831	Q15771	Q15771	Ras-related protein Rab-30	RAB30
20.7156	20.1314	20.2713	20.6841	20.5436	20.5583			2	7	37.226	4.5272	20.3728	20.5954	0.222591	0.541137	-0.222593	-1.22538	Q96GS4	Q96GS4	Uncharacterized protein C17orf59	C17orf59
26.0633	26.3095	26.215	26.2368	26.858	26.1596			6	42	20.555	25.873	26.196	26.4181	0.222181	0.405345	-0.222181	-0.955936	Q9ULC4	Q9ULC4	Malignant T-cell-amplified sequence 1	MCTS1
23.3052	23.5866	23.2881	23.4939	23.6095	23.743			9	14.1	103.78	12.294	23.3933	23.6155	0.222172	0.856213	-0.222171	-1.84217	Q96EK7	Q96EK7	Constitutive coactivator of peroxisome proliferator-activated receptor gamma	FAM120B
22.3102	22.3284	21.7851	22.5109	22.4969	22.082			4	5	140.41	4.7838	22.1413	22.3633	0.222021	0.416345	-0.222022	-0.978109	O43314	O43314	Inositol hexakisphosphate and diphosphoinositol-pentakisphosphate kinase 2	PPIP5K2
30.4951	30.7037	30.6163	30.7142	30.9211	30.8448			8	59.7	22.168	112.32	30.605	30.8267	0.221672	1.21832	-0.221671	-2.59305	P20290	P20290	Transcription factor BTF3	BTF3
23.066	22.9325	23.0612	23.3922	23.4002	22.9321			3	3	135.26	1.9869	23.0199	23.2415	0.221596	0.619504	-0.221596	-1.37839	Q15678	Q15678	Tyrosine-protein phosphatase non-receptor type 14	PTPN14
24.1914	25.2923	24.2539	24.4138	25.282	24.7064			3	15.4	30.223	5.458	24.5792	24.8007	0.221476	0.193665	-0.221476	-0.50482	Q9NQX7	Q9NQX7	Integral membrane protein 2C;CT-BRI3	ITM2C
25.3469	25.5271	25.2426	25.5793	25.6737	25.5275			3	18.3	24.669	4.6332	25.3722	25.5935	0.221327	1.11372	-0.221326	-2.36831	O75608	O75608	Acyl-protein thioesterase 1	LYPLA1
29.6426	29.6207	29.5465	29.7912	29.8585	29.8235	+	Control_APG7	23	50.8	70.905	323.31	29.6033	29.8244	0.221115	2.49385	-0.221116	-6.31967	Q16881	Q16881	Thioredoxin reductase 1, cytoplasmic	TXNRD1
25.5536	25.5236	25.0457	25.4518	25.9185	25.4145			14	27	70.942	35.637	25.3743	25.595	0.220636	0.404941	-0.220636	-0.955121	O43390	O43390	Heterogeneous nuclear ribonucleoprotein R	HNRNPR
24.6617	24.7346	24.0464	24.7615	24.7074	24.6348			5	24.2	21.641	13.37	24.4809	24.7012	0.220367	0.42505	-0.220368	-0.995599	P31431	P31431	Syndecan-4	SDC4
27.153	27.4849	27.5867	27.7521	27.5489	27.5839			6	27.5	40.228	33.637	27.4082	27.6283	0.220102	0.690108	-0.220103	-1.51593	Q12907	Q12907	Vesicular integral-membrane protein VIP36	LMAN2
30.5272	30.8693	30.8599	30.7271	31.1434	31.0442			103	47.6	333.14	323.31	30.7521	30.9716	0.219423	0.580143	-0.219424	-1.30165	Q99715	Q99715	Collagen alpha-1(XII) chain	COL12A1
20.3217	20.0471	21.0371	20.3951	20.2174	21.4516			1	10.1	35.151	9.4709	20.4686	20.688	0.219404	0.170958	-0.219404	-0.452154	Q9BWQ6	Q9BWQ6	Protein YIPF2	YIPF2
24.2999	23.7841	23.3312	22.5056	24.681	24.8864			4	18.5	31.641	4.4985	23.805	24.0243	0.219301	0.0967255	-0.219301	-0.270248	Q53TN4	Q53TN4	Cytochrome b reductase 1	CYBRD1
25.3964	25.3534	25.8426	25.3671	25.6854	26.194			9	41.1	35.329	138.42	25.5308	25.7489	0.218037	0.309865	-0.218037	-0.759351	P31937	P31937	3-hydroxyisobutyrate dehydrogenase, mitochondrial	HIBADH
32.5755	33.1721	33.0301	32.9999	33.1188	33.313			26	62.8	49.67	323.31	32.9259	33.1439	0.217968	0.467571	-0.217968	-1.08043	P07437;A6NNZ2	P07437	Tubulin beta chain	TUBB
23.6551	23.0486	22.6113	23.2116	23.0046	23.7526			9	28.2	41.003	3.0277	23.105	23.3229	0.21793	0.226811	-0.21793	-0.579727	P16189;P16190;P30457;P30453	P16189;P16190;P30457;P30453	HLA class I histocompatibility antigen, A-31 alpha chain;HLA class I histocompatibility antigen, A-33 alpha chain;HLA class I histocompatibility antigen, A-66 alpha chain;HLA class I histocompatibility antigen, A-34 alpha chain	HLA-A
21.2899	21.4723	21.5491	21.5636	21.3386	22.0615			1	4.9	31.785	3.3337	21.4371	21.6546	0.217506	0.406481	-0.217506	-0.958231	P30039	P30039	Phenazine biosynthesis-like domain-containing protein	PBLD
23.7759	22.9191	23.3704	23.643	23.5659	23.5082			4	19.1	32.818	15.536	23.3551	23.5724	0.217247	0.36178	-0.217246	-0.867256	P09601	P09601	Heme oxygenase 1	HMOX1
26.3826	26.294	26.42	26.5342	26.519	26.6929	+	Control_APG7	8	23.5	46.588	105.87	26.3655	26.582	0.216473	1.4956	-0.216473	-3.23101	P11310	P11310	Medium-chain specific acyl-CoA dehydrogenase, mitochondrial	ACADM
22.9087	22.3041	23.135	22.6823	23.267	23.0474			2	15.2	17.84	6.2069	22.7826	22.9989	0.216291	0.290646	-0.216291	-0.71865	Q8TDP1	Q8TDP1	Ribonuclease H2 subunit C	RNASEH2C
23.4605	24.117	23.8426	23.9307	23.9179	24.2196			5	29.5	25.217	12.999	23.8067	24.0227	0.216042	0.431222	-0.216042	-1.00797	Q96AJ9	Q96AJ9	Vesicle transport through interaction with t-SNAREs homolog 1A	VTI1A
18.2746	21.6669	20.6642	21.4147	18.7417	21.0947			2	5.4	53.283	1.385	20.2019	20.417	0.215168	0.0566394	-0.215167	-0.163939	P49336	P49336	Cyclin-dependent kinase 8	CDK8
28.5117	28.194	27.5485	27.578	28.6251	28.6964			8	43.1	23.48	47.008	28.0847	28.2998	0.215117	0.177877	-0.215117	-0.468329	P10301	P10301	Ras-related protein R-Ras	RRAS
26.9497	27.6255	27.6638	27.4496	27.5849	27.8474			12	50.4	26.183	27.921	27.413	27.6273	0.214321	0.341493	-0.214322	-0.825413	Q15631	Q15631	Translin	TSN
25.7787	26.9293	26.9519	26.9131	26.7065	26.6828			8	53.5	23.658	111.39	26.5533	26.7675	0.214149	0.21055	-0.214149	-0.543251	P20339	P20339	Ras-related protein Rab-5A	RAB5A
26.0347	25.6131	25.0655	26.0427	25.8941	25.418			22	70	42.019	3.4288	25.5711	25.7849	0.213869	0.250862	-0.213868	-0.632814	P68032;P62736;P68133	P68032;P62736;P68133	Actin, alpha cardiac muscle 1;Actin, aortic smooth muscle;Actin, alpha skeletal muscle	ACTC1;ACTA2;ACTA1
26.1947	26.0787	26.4755	26.2132	26.4844	26.6921			9	23.8	51.4	32.761	26.2496	26.4632	0.213623	0.51514	-0.213622	-1.17436	Q6YP21	Q6YP21	Kynurenine--oxoglutarate transaminase 3	CCBL2
26.413	26.9439	27.0077	26.8614	26.8529	27.2912			20	21.9	131.14	169	26.7882	27.0018	0.213612	0.377226	-0.213613	-0.898869	Q16706	Q16706	Alpha-mannosidase 2	MAN2A1
30.098	30.1684	30.4664	30.4732	30.4047	30.4942			16	56.2	33.296	323.31	30.2443	30.4574	0.213114	0.852981	-0.213114	-1.83576	Q99623	Q99623	Prohibitin-2	PHB2
24.4041	23.982	24.3987	24.3017	24.6645	24.4571			6	25	33.304	7.6205	24.2616	24.4745	0.212885	0.536941	-0.212885	-1.21716	Q00535	Q00535	Cyclin-dependent-like kinase 5	CDK5
27.775	27.2719	26.7425	27.2023	27.6872	27.5382			5	37.1	18.925	109.61	27.2631	27.4759	0.212753	0.255613	-0.212753	-0.643187	Q8WW12	Q8WW12	PEST proteolytic signal-containing nuclear protein	PCNP
28.896	29.1364	28.8288	29.4285	29.1252	28.9453			14	50.7	40.45	309.5	28.9537	29.1663	0.212601	0.557463	-0.212601	-1.25734	P04899	P04899	Guanine nucleotide-binding protein G(i) subunit alpha-2	GNAI2
27.705	27.8838	28.0907	27.8786	28.1563	28.2822			14	34.9	56.195	61.634	27.8932	28.1057	0.212519	0.580396	-0.21252	-1.30214	Q16401	Q16401	26S proteasome non-ATPase regulatory subunit 5	PSMD5
22.8975	22.838	22.7241	22.9541	23.1907	22.9515			3	10.4	34.6	4.3445	22.8199	23.0321	0.212229	1.05859	-0.21223	-2.25274	Q9NVA1	Q9NVA1	Ubiquinol-cytochrome-c reductase complex assembly factor 1	UQCC1
25.9053	26.399	26.3885	26.2231	26.645	26.461			10	39.6	42.293	33.063	26.2309	26.443	0.212116	0.448301	-0.212116	-1.0421	P42025	P42025	Beta-centractin	ACTR1B
31.6287	31.1272	30.391	30.7902	31.4853	31.5077			16	75.1	19.891	176.36	31.049	31.2611	0.212107	0.188787	-0.212107	-0.493605	Q99497	Q99497	Protein deglycase DJ-1	PARK7
25.0741	25.2087	25.4322	25.3114	25.5261	25.5136			23	7.3	530.25	39.311	25.2383	25.4504	0.212036	0.779082	-0.212037	-1.68991	Q9NR09;REV__Q96C03	Q9NR09	Baculoviral IAP repeat-containing protein 6	BIRC6
28.4364	28.5507	28.5357	28.6283	28.8088	28.7201	+	Control_APG7	16	51.2	46.268	319.9	28.5076	28.7191	0.211508	1.54168	-0.211508	-3.344	Q9BT78	Q9BT78	COP9 signalosome complex subunit 4	COPS4
27.6851	27.9463	28.2665	28.0353	28.0319	28.4652			18	42.4	56.381	246	27.966	28.1775	0.211504	0.405287	-0.211504	-0.955819	P05091;P00352;P47895	P05091	Aldehyde dehydrogenase, mitochondrial	ALDH2
22.6495	23.2373	23.4878	23.0632	23.4916	23.4536			3	7.2	45.571	3.3941	23.1249	23.3361	0.211266	0.302973	-0.211266	-0.744807	P24468;P10589;P10588	P24468;P10589	COUP transcription factor 2;COUP transcription factor 1	NR2F2;NR2F1
25.7083	24.7336	25.0103	25.1618	25.5925	25.3318			3	11.3	43.998	8.6141	25.1508	25.362	0.211258	0.267403	-0.211258	-0.668779	P49441	P49441	Inositol polyphosphate 1-phosphatase	INPP1
27.4334	27.5963	27.3962	27.4408	27.7346	27.8838			4	23.5	19.116	9.5146	27.4753	27.6864	0.211065	0.66481	-0.211067	-1.46663	O60888	O60888	Protein CutA	CUTA
27.3669	27.5302	27.6751	27.5072	27.7872	27.9101			16	33.3	64.732	66.737	27.524	27.7348	0.210779	0.639122	-0.210779	-1.4166	Q10471	Q10471	Polypeptide N-acetylgalactosaminyltransferase 2;Polypeptide N-acetylgalactosaminyltransferase 2 soluble form	GALNT2
28.0292	28.1094	28.1365	28.2244	28.3225	28.3562	+	Control_APG7	47	41.8	181.79	245.16	28.0917	28.301	0.209335	1.82966	-0.209335	-4.10417	Q9C0C2	Q9C0C2	182 kDa tankyrase-1-binding protein	TNKS1BP1
27.4872	27.5104	27.6248	27.8351	27.8591	27.5561			11	44.8	33.17	101.85	27.5408	27.7501	0.209318	0.921168	-0.209318	-1.97193	P51911	P51911	Calponin-1	CNN1
28.2599	27.6833	27.8914	28.0897	28.239	28.1311			9	34.9	42.243	139.86	27.9449	28.1532	0.208376	0.525732	-0.208375	-1.19517	Q9NVD7	Q9NVD7	Alpha-parvin	PARVA
22.0557	22.1303	22.1466	22.1325	22.5655	22.2586			2	5.5	63.245	2.5975	22.1108	22.3188	0.207987	0.723317	-0.207988	-1.58072	Q8N543	Q8N543	Prolyl 3-hydroxylase OGFOD1	OGFOD1
21.605	20.8558	22.0466	21.5674	21.3894	22.1744			3	7.1	69.837	2.1657	21.5025	21.7104	0.207911	0.188881	-0.20791	-0.49382	Q9UJV9	Q9UJV9	Probable ATP-dependent RNA helicase DDX41	DDX41
25.3689	25.5024	25.3867	25.4488	25.7924	25.6361			16	19.7	133.63	323.31	25.4193	25.6258	0.206476	0.892967	-0.206476	-1.9154	Q5T1M5	Q5T1M5	FK506-binding protein 15	FKBP15
23.3558	24.0708	23.7077	24.6161	23.5134	23.6223			6	8.3	102.8	45.638	23.7114	23.9173	0.20583	0.194046	-0.205829	-0.505692	Q96J02;Q9H0M0	Q96J02	E3 ubiquitin-protein ligase Itchy homolog	ITCH
25.8775	25.3366	24.9261	25.3711	25.6564	25.7301			4	23.8	21.418	52.163	25.3801	25.5859	0.205811	0.279227	-0.205811	-0.694242	P83916	P83916	Chromobox protein homolog 1	CBX1
24.3189	24.7808	24.7582	24.5404	24.9919	24.9409			5	15.9	52.535	18.894	24.6193	24.8244	0.205107	0.421885	-0.205107	-0.989246	O43293	O43293	Death-associated protein kinase 3	DAPK3
26.1668	26.1604	26.3306	26.3334	26.4575	26.4819	+	Control_APG7	7	24.2	37.636	9.456	26.2193	26.4243	0.204996	1.32872	-0.204997	-2.83908	O00170	O00170	AH receptor-interacting protein	AIP
20.1043	21.8451	21.9649	24.0851	19.9015	20.5426			2	16	28.722	8.3606	21.3048	21.5097	0.204966	0.0490574	-0.204966	-0.143023	O95926	O95926	Pre-mRNA-splicing factor SYF2	SYF2
24.3033	24.7049	24.7722	24.6838	24.8783	24.8319			6	20.7	33.631	21.001	24.5935	24.798	0.204517	0.577633	-0.204517	-1.29675	Q92600	Q92600	Cell differentiation protein RCD1 homolog	RQCD1
23.8918	23.761	24.1557	24.1579	24.0995	24.1642			4	10.5	48.84	10.909	23.9362	24.1405	0.204355	0.801257	-0.204355	-1.73352	O43464;P83110	O43464	Serine protease HTRA2, mitochondrial	HTRA2
23.3017	22.9603	23.2434	23.2991	23.625	23.1936			7	5	204.47	11.29	23.1685	23.3726	0.20409	0.538482	-0.204089	-1.22018	O60333	O60333	Kinesin-like protein KIF1B	KIF1B
22.6519	22.5211	22.5702	22.6347	22.9371	22.7808			4	4.2	141.1	8.9753	22.5811	22.7842	0.203091	0.999813	-0.203092	-2.13146	Q2NKX8	Q2NKX8	DNA excision repair protein ERCC-6-like	ERCC6L
26.8461	27.027	27.1357	27.4165	27.1861	27.0154			3	18.8	18.697	5.6497	27.0029	27.206	0.20307	0.637538	-0.20307	-1.41352	Q15185	Q15185	Prostaglandin E synthase 3	PTGES3
26.1665	26.0256	25.8643	26.1235	26.3733	26.1683			10	44.5	37.976	36.72	26.0188	26.2217	0.202906	0.806711	-0.202905	-1.74426	Q6ZSR9	Q6ZSR9	Uncharacterized protein FLJ45252
24.7539	24.5024	24.3562	24.5877	24.6507	24.9799			3	18.6	20.655	5.426	24.5375	24.7394	0.201916	0.5286	-0.201915	-1.2008	P62256	P62256	Ubiquitin-conjugating enzyme E2 H	UBE2H
24.8148	24.823	24.4896	24.9897	24.8581	24.885			8	23.4	50.519	23.661	24.7091	24.9109	0.201782	0.797462	-0.201783	-1.72605	Q9HD26	Q9HD26	Golgi-associated PDZ and coiled-coil motif-containing protein	GOPC
28.1921	28.4363	28.5356	28.7058	28.5012	28.5622			13	63.6	34.482	96.181	28.388	28.5897	0.201727	0.78377	-0.201727	-1.69912	O14579	O14579	Coatomer subunit epsilon	COPE
32.9251	33.1275	33.0013	33.281	33.2217	33.1552	+	Control_APG7	26	69.1	38.714	323.31	33.018	33.2193	0.201309	1.35765	-0.201312	-2.90519	P04083	P04083	Annexin A1	ANXA1
24.3521	25.195	25.233	25.0766	25.2064	25.101			8	28.6	41.337	16.561	24.9267	25.128	0.20126	0.278827	-0.20126	-0.693383	Q14012;Q8IU85	Q14012	Calcium/calmodulin-dependent protein kinase type 1	CAMK1
24.7849	24.9071	25.0277	25.0202	25.0062	25.2957			6	15.6	59.594	12.059	24.9066	25.1074	0.200798	0.789138	-0.200799	-1.70967	Q14554	Q14554	Protein disulfide-isomerase A5	PDIA5
28.1199	28.4086	28.8875	27.9976	28.8907	29.1301			5	28.2	21.614	151.73	28.472	28.6728	0.200796	0.18664	-0.200797	-0.48865	O75915	O75915	PRA1 family protein 3	ARL6IP5
25.5921	25.7328	25.6812	25.765	26.0277	25.8146			13	22.8	86.47	44.57	25.6687	25.8691	0.200405	1.04052	-0.200404	-2.21524	Q08J23	Q08J23	tRNA (cytosine(34)-C(5))-methyltransferase	NSUN2
25.8223	25.8115	25.9628	25.9864	26.1208	26.0901	+	Control_APG7	9	31.9	37.606	13.109	25.8655	26.0658	0.200287	1.46457	-0.200286	-3.15614	Q9Y5K5	Q9Y5K5	Ubiquitin carboxyl-terminal hydrolase isozyme L5	UCHL5
25.0334	24.7916	24.6535	25.0554	25.1253	24.8986			12	16	140.02	47.906	24.8262	25.0264	0.20026	0.704744	-0.20026	-1.54447	Q8NDI1	Q8NDI1	EH domain-binding protein 1	EHBP1
24.9941	24.3528	25.0555	25.2852	25.0016	24.7162			2	23.9	10.094	47.088	24.8008	25.001	0.200212	0.290952	-0.200212	-0.7193	Q9P2X0	Q9P2X0	Dolichol-phosphate mannosyltransferase subunit 3	DPM3
23.0364	23.07	23.0954	22.9592	23.2455	23.5964			2	4.4	90.631	4.6138	23.0673	23.267	0.199755	0.467085	-0.199755	-1.07946	Q6NUQ1	Q6NUQ1	RAD50-interacting protein 1	RINT1
28.2349	28.4704	28.4812	28.5352	28.6255	28.6242			3	24.4	14.478	2.8563	28.3955	28.595	0.199469	1.09402	-0.199469	-2.32679	P61970	P61970	Nuclear transport factor 2	NUTF2
20.1527	18.5352	19.7454	19.9659	19.6153	19.4494			1	6.6	38.298	1.7846	19.4778	19.6769	0.199102	0.145308	-0.199104	-0.391138	Q9H6Y7	Q9H6Y7	E3 ubiquitin-protein ligase RNF167	RNF167
25.4892	25.4353	25.3332	25.4342	25.7184	25.6997			5	37.1	26.215	16.711	25.4192	25.6174	0.198172	0.901486	-0.19817	-1.93244	P54105	P54105	Methylosome subunit pICln	CLNS1A
23.1662	22.9932	23.62	23.112	23.4326	23.829			5	29.7	31.084	15.265	23.2598	23.4579	0.19808	0.286401	-0.19808	-0.709597	Q8TDQ7	Q8TDQ7	Glucosamine-6-phosphate isomerase 2	GNPDA2
31.097	31.1454	31.1707	31.4148	31.2291	31.3633	+	Control_APG7	11	44.9	21.892	73.646	31.1377	31.3358	0.198067	1.53716	-0.198067	-3.33281	P32119	P32119	Peroxiredoxin-2	PRDX2
22.4551	21.8907	21.2428	21.0409	22.1647	22.9764			3	12.6	29.505	3.1742	21.8629	22.0607	0.197798	0.10801	-0.197797	-0.299025	Q9GZT6	Q9GZT6	Coiled-coil domain-containing protein 90B, mitochondrial	CCDC90B
22.8421	22.4537	22.8091	22.6964	23.172	22.8295			3	9.3	38.374	5.9586	22.7016	22.8993	0.197697	0.451694	-0.197697	-1.04886	Q9GZM8	Q9GZM8	Nuclear distribution protein nudE-like 1	NDEL1
24.8839	25.0372	24.7877	25.0421	24.9824	25.276			12	21.5	83.023	22.1	24.903	25.1002	0.197208	0.789227	-0.197208	-1.70985	Q8TBA6	Q8TBA6	Golgin subfamily A member 5	GOLGA5
23.0326	22.9351	22.5494	23.0072	22.9046	23.1961			3	4.8	92.902	5.3954	22.839	23.036	0.196917	0.505475	-0.196917	-1.15534	O60341	O60341	Lysine-specific histone demethylase 1A	KDM1A
24.1462	24.0846	24.4016	24.2154	24.8294	24.1782			7	14.1	74.582	6.4146	24.2108	24.4077	0.196875	0.352066	-0.196874	-0.847269	Q7Z4Q2	Q7Z4Q2	HEAT repeat-containing protein 3	HEATR3
26.71	26.4611	25.2433	25.8853	26.5407	26.5786			6	26.4	24.737	3.6624	26.1381	26.3349	0.196724	0.14434	-0.196723	-0.388801	O95372	O95372	Acyl-protein thioesterase 2	LYPLA2
27.5261	27.9027	27.9381	27.9255	27.9665	28.065			8	36.3	33.331	81.448	27.789	27.9857	0.196665	0.642561	-0.196666	-1.4233	Q9Y6C9	Q9Y6C9	Mitochondrial carrier homolog 2	MTCH2
27.7208	28.0654	28.106	28.1906	28.2675	28.0224			11	50	29.506	224.16	27.9641	28.1602	0.196102	0.620841	-0.196103	-1.381	P61289	P61289	Proteasome activator complex subunit 3	PSME3
27.1602	27.2499	27.267	27.3399	27.4757	27.4498	+	Control_APG7	10	26.8	51.691	49.225	27.2257	27.4218	0.196096	1.67594	-0.196096	-3.68619	P63151;Q00005;Q9Y2T4	P63151	Serine/threonine-protein phosphatase 2A 55 kDa regulatory subunit B alpha isoform	PPP2R2A
22.6554	22.2938	22.6783	22.5606	22.8265	22.828			2	4.4	83.926	5.2506	22.5425	22.7384	0.195904	0.569319	-0.195903	-1.28051	Q4J6C6	Q4J6C6	Prolyl endopeptidase-like	PREPL
23.5051	24.0256	24.2377	23.9971	24.0653	24.2935			5	20.2	35.056	5.8249	23.9228	24.1186	0.195845	0.344696	-0.195843	-0.832046	Q13287	Q13287	N-myc-interactor	NMI
24.4383	24.3829	24.5831	24.6515	24.6621	24.6777	+	Control_APG7	4	18.9	31.192	9.4835	24.4681	24.6638	0.195669	1.50406	-0.195669	-3.25158	Q13643	Q13643	Four and a half LIM domains protein 3	FHL3
26.2898	26.0296	26.0496	26.1269	26.3812	26.4456			12	13.3	106.26	20.813	26.123	26.3179	0.194946	0.692064	-0.194946	-1.51974	Q7Z7M9	Q7Z7M9	Polypeptide N-acetylgalactosaminyltransferase 5	GALNT5
20.2777	19.4249	19.0585	19.7734	19.7779	19.7934			3	3.7	128.71	2.3152	19.587	19.7816	0.194544	0.208473	-0.194543	-0.538555	Q0IIM8	Q0IIM8	TBC1 domain family member 8B	TBC1D8B
22.9728	22.5376	22.6834	22.9411	22.5697	23.2656			7	2.6	410.5	5.4217	22.7312	22.9254	0.194214	0.336526	-0.194213	-0.815109	Q96Q15	Q96Q15	Serine/threonine-protein kinase SMG1	SMG1
25.618	25.7327	25.5281	25.8681	25.9039	25.688			9	23.6	57.206	33.92	25.6263	25.82	0.193747	1.01886	-0.193747	-2.17057	P30837	P30837	Aldehyde dehydrogenase X, mitochondrial	ALDH1B1
21.9735	22.2306	22.7574	22.4065	22.735	22.4006			5	20.3	35.119	7.1017	22.3205	22.514	0.193533	0.308554	-0.193532	-0.756589	Q6IAN0	Q6IAN0	Dehydrogenase/reductase SDR family member 7B	DHRS7B
25.3084	24.9895	25.2201	25.385	25.2871	25.4263			6	34.3	29.816	11.749	25.1727	25.3661	0.193451	0.868387	-0.193452	-1.86637	Q92530	Q92530	Proteasome inhibitor PI31 subunit	PSMF1
23.0967	22.9552	23.51	23.5469	23.0243	23.5709			4	9.2	57.839	3.2958	23.1873	23.3807	0.193367	0.325753	-0.193367	-0.792672	Q02252	Q02252	Methylmalonate-semialdehyde dehydrogenase [acylating], mitochondrial	ALDH6A1
29.2545	29.2524	28.7132	28.7508	29.5507	29.4979			12	68.4	23.897	86.248	29.0734	29.2664	0.193056	0.241898	-0.193057	-0.613142	P61106	P61106	Ras-related protein Rab-14	RAB14
28.2945	28.5163	28.6036	28.6229	28.7135	28.6566			28	48.1	100.07	285.49	28.4715	28.6643	0.19286	0.942346	-0.192858	-2.01461	P35221	P35221	Catenin alpha-1	CTNNA1
23.332	23.3593	23.4801	23.7505	23.7788	23.2205			3	15.2	31.28	3.5521	23.3905	23.5833	0.192783	0.442173	-0.192783	-1.02987	Q9NVT9	Q9NVT9	Armadillo repeat-containing protein 1	ARMC1
22.0051	21.616	21.7724	21.5861	22.435	21.9487			3	2.4	181.65	3.2673	21.7979	21.9899	0.192097	0.286449	-0.192098	-0.709699	Q8NFA0	Q8NFA0	Ubiquitin carboxyl-terminal hydrolase 32	USP32
25.6286	25.9897	25.5954	25.7377	26.1499	25.9023			4	18.4	32.854	9.4139	25.7379	25.93	0.192068	0.479213	-0.192067	-1.1035	O95456	O95456	Proteasome assembly chaperone 1	PSMG1
20.669	21.6078	21.1287	21.1736	21.3719	21.4359			1	3.5	64.882	3.629	21.1352	21.3271	0.191956	0.272573	-0.191956	-0.679937	Q86XN8	Q86XN8	RNA-binding protein MEX3D	MEX3D
22.8185	22.6091	21.9002	23.1423	22.1175	22.642			3	13.2	33.341	38.574	22.4426	22.6339	0.191286	0.179137	-0.191285	-0.471261	P32856	P32856	Syntaxin-2	STX2
25.9776	26.4362	26.5655	26.473	26.5595	26.5206			10	33	43.585	23.961	26.3264	26.5177	0.191267	0.45829	-0.191267	-1.06199	O75521	O75521	Enoyl-CoA delta isomerase 2, mitochondrial	ECI2
23.8354	23.7006	23.6466	23.9238	23.8868	23.9453	+	Control_APG7	8	12	111.17	17.96	23.7275	23.9186	0.191107	1.50615	-0.191106	-3.2567	Q96JG6	Q96JG6	Coiled-coil domain-containing protein 132	CCDC132
22.7476	23.5123	23.8098	23.1975	23.8829	23.5624			8	11.8	89.082	8.2689	23.3566	23.5476	0.19104	0.196745	-0.191041	-0.511874	Q9H9E3	Q9H9E3	Conserved oligomeric Golgi complex subunit 4	COG4
26.7121	25.3238	24.3604	26.02	24.7909	26.1578			5	68.7	19.529	77.761	25.4655	25.6563	0.190802	0.0834627	-0.190801	-0.235815	P49006	P49006	MARCKS-related protein	MARCKSL1
25.9311	25.6704	25.5699	25.6098	26.0392	26.0946			8	41.1	21.725	53.993	25.7238	25.9145	0.190725	0.436532	-0.190725	-1.0186	Q16774	Q16774	Guanylate kinase	GUK1
21.682	22.2371	18.4714	21.7873	21.9505	19.224			1	25.8	10.679	3.9074	20.7969	20.9873	0.190395	0.0442584	-0.190395	-0.129636	Q0VAQ4	Q0VAQ4	Small cell adhesion glycoprotein	SMAGP
24.4697	24.1286	24.4982	24.3611	24.5364	24.7696			6	12.5	64.891	6.1613	24.3655	24.5557	0.190212	0.494979	-0.190212	-1.13465	Q9Y6R0	Q9Y6R0	Numb-like protein	NUMBL
23.6452	24.6112	24.3508	23.9029	24.8565	24.4183			4	7.6	64.734	4.7856	24.2024	24.3926	0.190159	0.18141	-0.190159	-0.476543	P35610	P35610	Sterol O-acyltransferase 1	SOAT1
26.0246	26.4154	26.4079	26.1481	26.6699	26.5997			9	30.5	38.137	18.595	26.2826	26.4726	0.189939	0.383616	-0.189939	-0.91189	Q96EM0	Q96EM0	Trans-3-hydroxy-L-proline dehydratase	L3HYPDH
26.2554	26.8608	26.7017	26.6422	26.8368	26.9084			2	32.4	11.845	118.54	26.606	26.7958	0.189819	0.407031	-0.189818	-0.95934	P62310	P62310	U6 snRNA-associated Sm-like protein LSm3	LSM3
23.4593	23.7636	22.68	23.788	23.6888	22.9953			4	12.5	47.315	3.8603	23.301	23.4907	0.189722	0.176562	-0.189722	-0.465263	P49674	P49674	Casein kinase I isoform epsilon	CSNK1E
23.7881	23.7754	23.6951	23.8065	24.0217	23.9987			12	12.5	161.85	17.109	23.7528	23.9423	0.189442	1.20038	-0.189441	-2.55396	Q8N3D4	Q8N3D4	EH domain-binding protein 1-like protein 1	EHBP1L1
24.2605	23.5425	23.9453	24.1561	24.1847	23.9754			3	22.5	21.943	19.413	23.9161	24.1054	0.189293	0.362538	-0.189294	-0.868813	O14925;Q5SRD1	O14925;Q5SRD1	Mitochondrial import inner membrane translocase subunit Tim23;Putative mitochondrial import inner membrane translocase subunit Tim23B	TIMM23;TIMM23B
25.3638	25.4184	25.7249	25.5194	25.7781	25.7768			5	23.1	33.261	13.344	25.5024	25.6914	0.189047	0.597628	-0.189047	-1.33576	Q99685	Q99685	Monoglyceride lipase	MGLL
30.791	31.114	31.1822	31.047	31.1986	31.4086			34	66.2	59.256	323.31	31.0291	31.2181	0.189018	0.519352	-0.189019	-1.18264	P11413	P11413	Glucose-6-phosphate 1-dehydrogenase	G6PD
28.6663	28.4915	28.5077	28.7767	28.7014	28.7543	+	Control_APG7	12	47.1	32.66	79.434	28.5552	28.7441	0.18895	1.4605	-0.18895	-3.14641	Q15181	Q15181	Inorganic pyrophosphatase	PPA1
24.7263	25.0167	24.7184	24.9008	25.1529	24.9742			2	15	15.805	4.7536	24.8204	25.0093	0.188881	0.697443	-0.188881	-1.53023	Q6GMV3	Q6GMV3	Putative peptidyl-tRNA hydrolase PTRHD1	PTRHD1
23.4606	23.0668	22.9505	23.4997	23.3108	23.234			5	4.2	149.04	6.5245	23.1593	23.3482	0.188845	0.472001	-0.188844	-1.08921	Q8N122	Q8N122	Regulatory-associated protein of mTOR	RPTOR
22.2388	22.2162	22.6113	22.2589	22.4925	22.8812			3	8	41.878	1.9321	22.3554	22.5442	0.188736	0.353173	-0.188735	-0.849551	O43427	O43427	Acidic fibroblast growth factor intracellular-binding protein	FIBP
24.0426	23.6569	23.6285	23.916	24.0423	23.9356			4	9.9	57.603	8.6671	23.776	23.9646	0.188673	0.607631	-0.188673	-1.35526	Q96D46	Q96D46	60S ribosomal export protein NMD3	NMD3
26.2239	26.418	26.5614	26.5221	26.6546	26.5915			12	32.1	47.611	85.156	26.4011	26.5894	0.188292	0.831482	-0.188292	-1.79316	Q92552	Q92552	28S ribosomal protein S27, mitochondrial	MRPS27
27.8523	27.9274	28.5501	28.044	28.2183	28.6317			28	35.4	99.984	196.4	28.11	28.298	0.18803	0.266929	-0.18803	-0.667755	O76074	O76074	cGMP-specific 3,5-cyclic phosphodiesterase	PDE5A
27.8189	27.9954	28.1062	28.1601	28.1093	28.2151			13	58.3	34.352	37.86	27.9735	28.1615	0.188002	0.989713	-0.188002	-2.11081	Q12904	Q12904	Aminoacyl tRNA synthase complex-interacting multifunctional protein 1;Endothelial monocyte-activating polypeptide 2	AIMP1
31.3358	31.5431	31.5073	31.4911	31.6827	31.7761			17	26.3	129.93	323.31	31.4621	31.65	0.187901	0.825499	-0.187901	-1.78133	Q9NQC3	Q9NQC3	Reticulon-4	RTN4
23.1892	22.2965	21.2389	21.6133	22.5862	23.0886			2	14.4	23.846	3.0769	22.2415	22.4293	0.187813	0.0943844	-0.187813	-0.264219	O14807	O14807	Ras-related protein M-Ras	MRAS
23.5522	24.414	24.0311	24.2337	24.3032	24.0229			3	2.9	171.23	1.9428	23.9991	24.1866	0.187519	0.287803	-0.18752	-0.712588	Q5VYS8	Q5VYS8	Terminal uridylyltransferase 7	ZCCHC6
26.0356	26.4659	26.3665	26.4629	26.5275	26.4401			8	21.3	54.889	20.703	26.2893	26.4768	0.187498	0.637471	-0.187498	-1.41339	P30566	P30566	Adenylosuccinate lyase	ADSL
26.4161	26.0542	26.3041	26.179	26.6209	26.5364			5	2.6	180.58	2.0403	26.2581	26.4454	0.187338	0.470189	-0.187337	-1.08562	Q13576	Q13576	Ras GTPase-activating-like protein IQGAP2	IQGAP2
22.7132	22.253	22.6207	22.2658	23.3115	22.5712			6	6.6	120.87	4.8329	22.529	22.7162	0.187195	0.213242	-0.187195	-0.549324	O75044;P0DMP2;P0DJJ0	O75044;P0DMP2;P0DJJ0	SLIT-ROBO Rho GTPase-activating protein 2;SLIT-ROBO Rho GTPase-activating protein 2B;SLIT-ROBO Rho GTPase-activating protein 2C	SRGAP2;SRGAP2B;SRGAP2C
28.77	29.2314	29.3014	29.2292	29.2763	29.3588			16	62.9	35.869	323.31	29.1009	29.2881	0.187162	0.474776	-0.187162	-1.09471	Q14914	Q14914	Prostaglandin reductase 1	PTGR1
25.0071	24.8505	24.9513	25.3075	25.0924	24.9702			6	37.4	21.77	7.5144	24.9363	25.1234	0.187052	0.794453	-0.187051	-1.72013	Q9Y3D9	Q9Y3D9	28S ribosomal protein S23, mitochondrial	MRPS23
23.4603	23.5427	22.0071	22.8754	23.8737	22.8213			4	8	103.54	7.5003	23.0034	23.1901	0.186766	0.11189	-0.186764	-0.308817	P40189	P40189	Interleukin-6 receptor subunit beta	IL6ST
34.8944	35.0185	34.9042	35.2054	35.0593	35.1125	+	Control_APG7	24	83.6	36.053	323.31	34.9391	35.1257	0.186676	1.48164	-0.186673	-3.19722	P04406;O14556	P04406	Glyceraldehyde-3-phosphate dehydrogenase	GAPDH
24.2238	24.4618	24.0887	24.2426	24.2554	24.8352			4	6	85.124	3.9876	24.2581	24.4444	0.18635	0.345016	-0.186349	-0.832708	O15066	O15066	Kinesin-like protein KIF3B;Kinesin-like protein KIF3B, N-terminally processed	KIF3B
23.7536	22.7177	24.2288	24.2461	23.2819	23.7307			2	13.2	21.054	3.4344	23.5667	23.7529	0.186232	0.130095	-0.186232	-0.354091	O14683	O14683	Tumor protein p53-inducible protein 11	TP53I11
27.1252	27.5845	27.6946	27.7567	27.696	27.5097			5	49.5	11.428	54.789	27.4681	27.6541	0.186022	0.41803	-0.186022	-0.981499	O75964	O75964	ATP synthase subunit g, mitochondrial	ATP5L
22.3919	22.6416	22.583	22.5719	22.8615	22.741			4	17.1	45.854	4.93	22.5388	22.7248	0.18597	0.75758	-0.18597	-1.64774	Q96BZ9	Q96BZ9	TBC1 domain family member 20	TBC1D20
32.738	32.9299	33.2249	33.024	33.1958	33.2308			23	64.2	36.688	323.31	32.9643	33.1502	0.185917	0.526548	-0.185914	-1.19677	P00338;Q6ZMR3	P00338	L-lactate dehydrogenase A chain	LDHA
23.6317	24.0368	24.3105	24.0503	24.0622	24.4232			4	8.9	65.33	4.765	23.993	24.1786	0.185581	0.329118	-0.185582	-0.799694	Q08380	Q08380	Galectin-3-binding protein	LGALS3BP
25.9172	26.0045	26.184	26.1776	26.0874	26.3967			12	30.7	68.249	24.591	26.0352	26.2206	0.185356	0.699395	-0.185357	-1.53403	Q9H9A6	Q9H9A6	Leucine-rich repeat-containing protein 40	LRRC40
26.2992	26.52	26.3803	26.4883	26.7071	26.5597			11	45.5	33.392	24.625	26.3998	26.585	0.185204	0.950905	-0.185205	-2.03192	O95861	O95861	3(2),5-bisphosphate nucleotidase 1	BPNT1
23.1638	23.2015	23.4799	23.2605	23.6272	23.5122			4	3.6	140.53	5.6654	23.2817	23.4667	0.184925	0.557091	-0.184926	-1.25661	Q99707	Q99707	Methionine synthase	MTR
26.3949	26.4998	26.0444	26.6529	26.6108	26.2293			8	13.9	101.43	208.69	26.313	26.4977	0.184624	0.406533	-0.184624	-0.958335	Q7Z2W4	Q7Z2W4	Zinc finger CCCH-type antiviral protein 1	ZC3HAV1
23.4603	23.6863	23.7222	23.5405	23.9434	23.9373			6	24.4	34.592	15.399	23.623	23.8071	0.184134	0.516239	-0.184132	-1.17652	Q9NQ48	Q9NQ48	Leucine zipper transcription factor-like protein 1	LZTFL1
20.4712	21.5219	21.8848	20.9483	21.4419	22.0394			2	5.5	51.295	3.1553	21.2926	21.4765	0.183897	0.127644	-0.183897	-0.348056	Q06546	Q06546	GA-binding protein alpha chain	GABPA
22.0397	22.3943	22.4707	22.1346	22.2697	23.052			2	4.8	55.816	2.0652	22.3016	22.4854	0.183867	0.228363	-0.183867	-0.583183	Q96SQ9	Q96SQ9	Cytochrome P450 2S1	CYP2S1
28.1049	28.4824	28.4013	28.5825	28.3464	28.6099			6	39.7	19.81	41.225	28.3295	28.513	0.183439	0.575225	-0.183439	-1.29205	O43324	O43324	Eukaryotic translation elongation factor 1 epsilon-1	EEF1E1
27.4525	27.3596	27.4499	27.5643	27.5386	27.7083	+	Control_APG7	19	22.3	134.55	92.747	27.4207	27.6037	0.183067	1.3987	-0.183068	-3.00031	Q92896	Q92896	Golgi apparatus protein 1	GLG1
26.1927	25.9309	26.3257	26.508	26.242	26.2477			9	34.8	33.419	40.961	26.1498	26.3325	0.182772	0.557297	-0.182772	-1.25701	Q9P015	Q9P015	39S ribosomal protein L15, mitochondrial	MRPL15
27.5853	27.8223	27.7619	27.8415	27.9817	27.8945			11	34.9	40.513	70.47	27.7232	27.9059	0.182735	1.04704	-0.182735	-2.22875	Q9UBS4	Q9UBS4	DnaJ homolog subfamily B member 11	DNAJB11
25.8738	26.2142	26.4973	26.5055	26.3785	26.2481			9	44.7	26.659	70.234	26.1951	26.3774	0.182302	0.395056	-0.182303	-0.935122	Q9ULC3	Q9ULC3	Ras-related protein Rab-23	RAB23
27.7772	27.3767	27.6589	27.8102	27.7326	27.8164			4	32.2	16.937	170.92	27.6043	27.7864	0.182127	0.679242	-0.182127	-1.49475	Q9Y3D6	Q9Y3D6	Mitochondrial fission 1 protein	FIS1
22.1758	22.8435	22.1793	22.5838	22.6213	22.5398			2	1	237.13	3.157	22.3995	22.5817	0.182121	0.336872	-0.182122	-0.815827	Q9Y2I7	Q9Y2I7	1-phosphatidylinositol 3-phosphate 5-kinase	PIKFYVE
25.3923	25.4726	24.0636	25.6824	25.2666	24.5256			10	37	40.532	33.44	24.9762	25.1582	0.182064	0.116445	-0.182064	-0.320246	P08754;P11488;P09471;P19087;A8MTJ3;P38405	P08754	Guanine nucleotide-binding protein G(k) subunit alpha	GNAI3
22.1572	22.2045	22.2036	22.3893	22.183	22.5392			4	10.2	72.995	7.7248	22.1884	22.3705	0.182064	0.806249	-0.182063	-1.74335	Q8TE77	Q8TE77	Protein phosphatase Slingshot homolog 3	SSH3
24.1444	23.9947	24.1911	23.9801	24.0901	24.8058			4	14.2	35.932	6.4113	24.1101	24.292	0.181915	0.274963	-0.181916	-0.685082	Q8NBN7	Q8NBN7	Retinol dehydrogenase 13	RDH13
29.354	29.5122	29.5584	29.4984	29.754	29.7178			46	58	112.59	323.31	29.4749	29.6567	0.18182	0.834638	-0.181819	-1.7994	O43491	O43491	Band 4.1-like protein 2	EPB41L2
23.5246	23.4496	23.848	24.1585	23.4723	23.7363			3	8.6	29.264	5.6504	23.6074	23.7891	0.181671	0.317548	-0.181672	-0.7755	Q6NUK4	Q6NUK4	Receptor expression-enhancing protein 3	REEP3
28.1019	28.1554	28.2386	28.4045	28.3299	28.3064	+	Control_APG7	10	38.6	37.025	64.702	28.1653	28.347	0.181654	1.66785	-0.181654	-3.66499	P51665	P51665	26S proteasome non-ATPase regulatory subunit 7	PSMD7
24.5	25.0347	25.0165	25.0752	25.0733	24.9474			4	23.1	24.915	5.2484	24.8504	25.032	0.181549	0.430699	-0.18155	-1.00693	Q96A35	Q96A35	39S ribosomal protein L24, mitochondrial	MRPL24
26.8223	26.7268	26.4759	26.8013	26.9413	26.8269			9	17.8	68.894	15.725	26.675	26.8565	0.181547	0.744585	-0.181547	-1.6223	Q96RF0	Q96RF0	Sorting nexin-18	SNX18
24.2816	24.2617	24.1071	24.7404	24.4936	23.9607			2	15.4	18.001	3.5047	24.2168	24.3982	0.181427	0.313393	-0.181428	-0.766776	P52298	P52298	Nuclear cap-binding protein subunit 2	NCBP2
25.0681	25.3878	25.5949	25.4618	25.5126	25.6204			6	10.1	75.775	8.2088	25.3503	25.5316	0.181339	0.493552	-0.18134	-1.13183	Q99805	Q99805	Transmembrane 9 superfamily member 2	TM9SF2
21.9245	21.5308	21.7647	21.4414	22.5322	21.7903			2	17.5	17.465	4.6964	21.74	21.9213	0.181316	0.205239	-0.181317	-0.531224	Q96AT1	Q96AT1	Uncharacterized protein KIAA1143	KIAA1143
24.3877	24.2498	24.5563	24.5706	24.7966	24.3688			6	14.8	51.476	9.33	24.3979	24.5787	0.180744	0.522452	-0.180745	-1.18873	Q13505	Q13505	Metaxin-1	MTX1
27.1561	27.3566	27.2426	27.5097	27.4504	27.337			9	32.6	35.668	151.56	27.2518	27.4324	0.180599	1.10195	-0.180599	-2.34349	Q9UBQ7	Q9UBQ7	Glyoxylate reductase/hydroxypyruvate reductase	GRHPR
25.7731	25.6915	26.0759	26.0415	25.9828	26.058			12	28.7	53.836	12.318	25.8468	26.0274	0.180597	0.689917	-0.180597	-1.51555	P22570	P22570	NADPH:adrenodoxin oxidoreductase, mitochondrial	FDXR
22.6998	23.5659	23.2204	23.2821	23.5231	23.2221			3	37.3	9.3435	3.0149	23.162	23.3424	0.180391	0.2694	-0.180392	-0.673095	Q9Y5J9	Q9Y5J9	Mitochondrial import inner membrane translocase subunit Tim8 B	TIMM8B
21.9202	20.7731	20.4394	21.4329	21.0044	21.2364			2	16.2	10.576	2.0272	21.0442	21.2246	0.180353	0.143869	-0.180354	-0.387663	Q9UNZ5	Q9UNZ5	Leydig cell tumor 10 kDa protein homolog	C19orf53
28.0081	28.1631	28.5373	28.4051	28.5541	28.2903			9	84.2	12.774	93.557	28.2362	28.4165	0.180315	0.443367	-0.180315	-1.03226	O75368	O75368	SH3 domain-binding glutamic acid-rich-like protein	SH3BGRL
22.6453	22.942	22.9758	22.8747	23.1522	23.0768			5	15.7	52.296	9.3034	22.8543	23.0345	0.180214	0.603651	-0.180215	-1.3475	Q00013	Q00013	55 kDa erythrocyte membrane protein	MPP1
23.2096	22.7743	23.4868	23.2275	23.3492	23.4324			8	5.5	202.04	4.0813	23.1569	23.3364	0.179453	0.344633	-0.179454	-0.831915	Q9Y6D5	Q9Y6D5	Brefeldin A-inhibited guanine nucleotide-exchange protein 2	ARFGEF2
25.8191	25.8049	25.5779	25.9121	25.7672	26.0593			6	15.3	46.476	73.285	25.734	25.9129	0.178909	0.710736	-0.178908	-1.55616	Q5VW32	Q5VW32	BRO1 domain-containing protein BROX	BROX
30.3578	30.3858	30.3314	30.9502	30.2916	30.3682			4	39.5	13.373	25.855	30.3583	30.5367	0.178343	0.35594	-0.178343	-0.85525	P60866	P60866	40S ribosomal protein S20	RPS20
29.4726	29.808	29.4327	29.8468	29.8449	29.5562			10	38.7	30.867	80.914	29.5711	29.7493	0.178165	0.509194	-0.178166	-1.16266	P15559	P15559	NAD(P)H dehydrogenase [quinone] 1	NQO1
24.7237	24.6156	24.0907	24.4756	24.7823	24.7063			4	15.8	33.429	8.4608	24.4767	24.6547	0.178022	0.34061	-0.178022	-0.823584	Q96EQ0	Q96EQ0	Small glutamine-rich tetratricopeptide repeat-containing protein beta	SGTB
22.7925	22.9693	23.0317	22.824	23.3275	23.1751			5	5.3	122.95	1.3297	22.9312	23.1089	0.177706	0.464582	-0.177706	-1.07449	O43896	O43896	Kinesin-like protein KIF1C	KIF1C
27.192	27.3473	26.5351	26.4971	27.5651	27.5441			8	45.4	23.668	219.94	27.0248	27.2021	0.177311	0.153518	-0.177311	-0.410856	P61006	P61006	Ras-related protein Rab-8A	RAB8A
28.2969	27.9714	28.0573	28.2888	28.202	28.3667			5	32.3	21.676	29.137	28.1085	28.2858	0.177288	0.751424	-0.177287	-1.63569	P30626	P30626	Sorcin	SRI
23.5446	23.3965	23.245	23.3724	23.9183	23.4271			5	7.6	86.435	29.199	23.3954	23.5726	0.177216	0.384605	-0.177216	-0.913903	Q2TAL8	Q2TAL8	Glutamine-rich protein 1	QRICH1
31.0909	31.5072	30.868	30.8599	31.486	31.6516			13	64.8	23.356	323.31	31.1554	31.3325	0.177153	0.22703	-0.177154	-0.580215	P09211	P09211	Glutathione S-transferase P	GSTP1
28.8892	29.1181	29.2362	29.2095	29.2326	29.3324			17	54.7	50.435	181.34	29.0812	29.2582	0.177019	0.748373	-0.177018	-1.62971	Q07960	Q07960	Rho GTPase-activating protein 1	ARHGAP1
24.4406	24.6401	24.2016	24.5546	24.6919	24.5657			9	17.1	83.066	13.437	24.4274	24.6041	0.176615	0.58768	-0.176616	-1.31636	Q9Y6D9	Q9Y6D9	Mitotic spindle assembly checkpoint protein MAD1	MAD1L1
23.1345	22.9505	22.7456	23.0819	23.257	23.0215			3	4.9	92.239	3.3759	22.9436	23.1201	0.176529	0.595001	-0.17653	-1.33063	Q9UHI6	Q9UHI6	Probable ATP-dependent RNA helicase DDX20	DDX20
21.3046	21.7981	21.6036	20.8793	22.4082	21.9484			3	1.3	339.64	1.6776	21.5688	21.7453	0.176512	0.13723	-0.17651	-0.37155	Q8TDJ6	Q8TDJ6	DmX-like protein 2	DMXL2
25.1787	24.7776	24.6319	24.8284	25.0794	25.2097			7	26.9	39.836	17.309	24.8627	25.0392	0.176418	0.373123	-0.176419	-0.89049	Q9NSC5	Q9NSC5	Homer protein homolog 3	HOMER3
26.0944	26.8442	26.4308	26.4341	26.7804	26.6826			4	23.5	28.262	110.07	26.4565	26.6324	0.175882	0.297183	-0.175884	-0.732544	Q9Y5K8	Q9Y5K8	V-type proton ATPase subunit D	ATP6V1D
26.0895	26.1327	26.0845	26.0958	26.3516	26.3868			20	22	123.91	83.825	26.1022	26.2781	0.175833	0.880721	-0.175833	-1.89094	Q9UIA9	Q9UIA9	Exportin-7	XPO7
27.9956	27.7828	27.9148	28.1206	28.0545	28.0452			23	62.6	50.582	323.31	27.8978	28.0734	0.175678	1.24223	-0.175678	-2.64551	P31150	P31150	Rab GDP dissociation inhibitor alpha	GDI1
24.6271	24.9015	25.515	25.0602	25.1628	25.3475			6	15.9	42.864	9.9779	25.0145	25.1902	0.175642	0.252934	-0.175643	-0.637342	P16333	P16333	Cytoplasmic protein NCK1	NCK1
26.3524	26.4206	26.3713	26.4653	26.6218	26.5836	+	Control_APG7	20	19.6	157.31	120.9	26.3814	26.5569	0.175531	1.5728	-0.17553	-3.42155	Q96K76	Q96K76	Ubiquitin carboxyl-terminal hydrolase 47	USP47
27.9669	27.9324	28.1749	28.0107	28.2878	28.3008			15	37.2	58.777	112.57	28.0247	28.1998	0.17506	0.653359	-0.17506	-1.44433	P49591	P49591	Serine--tRNA ligase, cytoplasmic	SARS
22.5399	23.2805	22.9635	22.986	22.9038	23.4184			3	6.9	86.343	7.5367	22.928	23.1027	0.174767	0.260377	-0.174766	-0.653554	P83436	P83436	Conserved oligomeric Golgi complex subunit 7	COG7
25.1691	24.9177	25.1489	25.1907	25.1846	25.3845			14	9.7	215.34	26.188	25.0785	25.2533	0.174707	0.774066	-0.174708	-1.68007	Q14185	Q14185	Dedicator of cytokinesis protein 1	DOCK1
25.7697	25.1649	25.4385	25.7316	25.4077	25.7557			7	18.8	74.423	14.331	25.4577	25.6317	0.173977	0.34731	-0.173976	-0.837452	Q15067	Q15067	Peroxisomal acyl-coenzyme A oxidase 1	ACOX1
24.1818	24.6492	24.4469	24.632	24.591	24.5764			3	5.1	70.441	2.1564	24.426	24.5998	0.173836	0.566393	-0.173837	-1.27479	Q6PCE3	Q6PCE3	Glucose 1,6-bisphosphate synthase	PGM2L1
26.1192	26.5953	26.2635	26.572	26.6197	26.3077			11	20.7	95.436	29.788	26.326	26.4998	0.173817	0.435072	-0.173817	-1.01568	Q68EM7	Q68EM7	Rho GTPase-activating protein 17	ARHGAP17
23.5628	23.0711	22.6046	23.0602	23.6842	23.0145			6	7.9	125.61	14.608	23.0795	23.253	0.173481	0.189074	-0.173482	-0.494266	Q13625	Q13625	Apoptosis-stimulating of p53 protein 2	TP53BP2
24.4825	24.4059	24.2923	24.5916	24.7253	24.3831			6	24.3	30.57	7.7268	24.3935	24.5667	0.173115	0.692442	-0.173115	-1.52048	P24593	P24593	Insulin-like growth factor-binding protein 5	IGFBP5
21.1861	21.7572	22.3513	21.4544	21.8295	22.5295			3	5.8	61.14	1.7771	21.7648	21.9378	0.172943	0.138745	-0.172942	-0.375238	Q9NWZ5	Q9NWZ5	Uridine-cytidine kinase-like 1	UCKL1
25.48	25.7075	25.5676	25.6392	25.8426	25.7913			2	10.1	23.171	4.5117	25.585	25.7577	0.172689	0.893663	-0.172691	-1.91679	P01033	P01033	Metalloproteinase inhibitor 1	TIMP1
28.1978	28.7121	28.5447	28.8012	28.5705	28.6003			7	40.8	31.362	129.88	28.4849	28.6573	0.172434	0.44084	-0.172434	-1.02721	Q07021	Q07021	Complement component 1 Q subcomponent-binding protein, mitochondrial	C1QBP
24.376	24.4961	24.4564	24.3711	24.7158	24.7585			1	8.9	16.628	12.189	24.4429	24.6151	0.172268	0.60496	-0.172268	-1.35005	Q86SX6	Q86SX6	Glutaredoxin-related protein 5, mitochondrial	GLRX5
24.4183	24.2683	24.3024	24.3842	24.841	24.2792			9	26.1	59.473	68.387	24.3297	24.5015	0.171827	0.409127	-0.171827	-0.963569	Q9UEW8	Q9UEW8	STE20/SPS1-related proline-alanine-rich protein kinase	STK39
21.6763	21.469	22.3679	21.602	22.4099	22.0152			4	12.1	58.281	6.1082	21.8377	22.009	0.17131	0.182199	-0.171311	-0.478374	Q9C0B1	Q9C0B1	Alpha-ketoglutarate-dependent dioxygenase FTO	FTO
24.9916	25.0461	25.1116	24.969	25.4187	25.2749			10	13.3	108.27	44.267	25.0498	25.2208	0.171045	0.552692	-0.171045	-1.248	P29317;P54762;Q15375;Q06187	P29317	Ephrin type-A receptor 2	EPHA2
29.8809	29.6697	29.319	30.2233	29.8075	29.3516			50	30.4	262.62	323.31	29.6232	29.7941	0.170881	0.221957	-0.170881	-0.568891	P02751	P02751	Fibronectin;Anastellin;Ugl-Y1;Ugl-Y2;Ugl-Y3	FN1
25.665	25.4024	25.3133	25.9472	25.7723	25.1719			9	29.3	41.806	33.719	25.4603	25.6305	0.170212	0.263917	-0.170211	-0.661234	Q9BRK5	Q9BRK5	45 kDa calcium-binding protein	SDF4
25.1212	25.4453	25.2963	25.4763	25.5278	25.3692			3	31.3	10.921	5.315	25.2876	25.4578	0.170141	0.746324	-0.170141	-1.6257	O43678	O43678	NADH dehydrogenase [ubiquinone] 1 alpha subcomplex subunit 2	NDUFA2
22.9965	23.2222	23.3681	23.3217	23.4504	23.325			3	8.7	48.127	6.028	23.1956	23.3657	0.170095	0.663935	-0.170097	-1.46493	Q92947	Q92947	Glutaryl-CoA dehydrogenase, mitochondrial	GCDH
23.0171	22.6788	22.681	22.7216	23.1222	23.0423			6	12.3	87.793	7.7806	22.7923	22.962	0.169752	0.437946	-0.169751	-1.02143	O75410	O75410	Transforming acidic coiled-coil-containing protein 1	TACC1
23.96	24.4891	23.9369	24.2324	23.9943	24.6665			5	21.7	25.913	6.1548	24.1287	24.2977	0.169039	0.251084	-0.169038	-0.6333	Q7Z4W1	Q7Z4W1	L-xylulose reductase	DCXR
21.4428	20.7075	20.2371	21.2453	21.4312	20.218			1	2.8	51.217	1.6352	20.7958	20.9648	0.169024	0.119584	-0.169023	-0.328081	Q9BZ67	Q9BZ67	FERM domain-containing protein 8	FRMD8
26.6667	26.5264	26.8226	26.8496	26.9007	26.7718			13	48.1	45.745	60.895	26.6719	26.8407	0.168777	0.838558	-0.168778	-1.80716	O60884	O60884	DnaJ homolog subfamily A member 2	DNAJA2
27.4591	27.4715	27.4734	27.483	27.7743	27.6518			30	13.7	292.28	62.681	27.468	27.6364	0.168339	0.93053	-0.168339	-1.99078	Q93008	Q93008	Probable ubiquitin carboxyl-terminal hydrolase FAF-X	USP9X
24.3001	25.8143	25.7497	25.2971	25.2913	25.7807			1	12.5	14.678	7.4432	25.288	25.4563	0.16831	0.117758	-0.16831	-0.323528	Q8N6L1	Q8N6L1	Keratinocyte-associated protein 2	KRTCAP2
23.5069	24.1752	23.3577	24.122	23.9925	23.4302			4	28.9	21.452	19.665	23.6799	23.8482	0.168297	0.196568	-0.168297	-0.511469	P00374	P00374	Dihydrofolate reductase	DHFR
23.1515	23.1379	22.8195	23.1675	23.3174	23.1288			2	23.9	15.199	9.5686	23.0363	23.2046	0.168274	0.61541	-0.168274	-1.37041	O00488	O00488	Zinc finger protein 593	ZNF593
24.3107	24.385	24.5359	24.1851	24.4783	25.0726			5	11.5	68.117	15.072	24.4105	24.5787	0.168161	0.246981	-0.168161	-0.624314	Q8IXI1	Q8IXI1	Mitochondrial Rho GTPase 2	RHOT2
23.9127	24.1399	24.0963	24.2541	24.1688	24.2288			5	15.5	50.98	7.5901	24.0496	24.2172	0.167564	1.06308	-0.167563	-2.26208	P49840	P49840	Glycogen synthase kinase-3 alpha	GSK3A
22.6899	21.3075	19.9792	22.3854	21.8226	20.2711			1	2.7	43.38	1.6905	21.3255	21.493	0.167511	0.057577	-0.167511	-0.166506	Q9NRZ7	Q9NRZ7	1-acyl-sn-glycerol-3-phosphate acyltransferase gamma	AGPAT3
28.5321	28.8653	29.0291	28.9981	29.067	28.8637			11	47.8	34.061	112.99	28.8088	28.9763	0.167444	0.457393	-0.167444	-1.06021	Q02978	Q02978	Mitochondrial 2-oxoglutarate/malate carrier protein	SLC25A11
23.1272	23.581	23.932	23.7622	23.6031	23.777			2	7.6	35.117	4.7597	23.5467	23.7141	0.167377	0.281345	-0.167378	-0.698782	Q9H0W9	Q9H0W9	Ester hydrolase C11orf54	C11orf54
24.3067	24.7339	24.7325	24.8194	24.6186	24.8369			2	17.9	12.517	2.4842	24.5911	24.7583	0.167231	0.454899	-0.167231	-1.05524	O43920	O43920	NADH dehydrogenase [ubiquinone] iron-sulfur protein 5	NDUFS5
28.997	29.1852	29.1158	29.3676	29.1422	29.2891			18	41.1	55.804	54.194	29.0993	29.2663	0.166964	0.906629	-0.166964	-1.94275	P12268	P12268	Inosine-5-monophosphate dehydrogenase 2	IMPDH2
23.9647	24.7295	24.8164	24.4203	24.824	24.7666			5	8.6	68.86	8.0249	24.5035	24.6703	0.166777	0.217417	-0.166777	-0.558716	O15321	O15321	Transmembrane 9 superfamily member 1	TM9SF1
29.1742	30.1432	30.186	29.9136	30.1062	29.9836			3	31.2	10.438	33.972	29.8345	30.0011	0.166647	0.190383	-0.166647	-0.497278	Q9H299	Q9H299	SH3 domain-binding glutamic acid-rich-like protein 3	SH3BGRL3
28.4174	28.1881	28.4269	28.4371	28.6352	28.4599			3	22.6	17.49	21.583	28.3441	28.5107	0.166599	0.766332	-0.1666	-1.66489	P30049	P30049	ATP synthase subunit delta, mitochondrial	ATP5D
29.2724	29.2434	29.0422	29.3746	29.4056	29.2774			25	39.9	84.87	187.78	29.186	29.3525	0.16654	0.950044	-0.16654	-2.03017	P02786	P02786	Transferrin receptor protein 1;Transferrin receptor protein 1, serum form	TFRC
25.5351	25.4471	25.625	25.5204	25.7303	25.856			10	25.9	58.164	26.341	25.5357	25.7022	0.166483	0.684954	-0.166482	-1.50588	O75886	O75886	Signal transducing adapter molecule 2	STAM2
21.1095	21.0952	21.2396	21.3664	20.8776	21.698			3	5.7	79.573	2.0745	21.1481	21.314	0.165911	0.274307	-0.165911	-0.683672	P25098;P35626	P25098;P35626	Beta-adrenergic receptor kinase 1;Beta-adrenergic receptor kinase 2	ADRBK1;ADRBK2
29.131	29.176	29.2418	29.4194	29.3187	29.3084	+	Control_APG7	5	27.2	18.795	55.97	29.1829	29.3488	0.165901	1.59123	-0.165902	-3.46795	Q969H8	Q969H8	Myeloid-derived growth factor	MYDGF
25.6632	25.1698	25.1918	25.44	25.6956	25.3868			11	36.5	42.142	10.483	25.3416	25.5075	0.165846	0.371267	-0.165846	-0.886697	P50148	P50148	Guanine nucleotide-binding protein G(q) subunit alpha	GNAQ
23.7777	23.9685	23.8435	24.0393	23.9969	24.0505	+	Control_APG7	5	15.3	51.908	14.113	23.8632	24.0289	0.165644	1.32967	-0.165643	-2.84123	O95219	O95219	Sorting nexin-4	SNX4
26.9703	27.3348	27.5643	27.3834	27.4659	27.5163			13	54.8	31.236	113.86	27.2898	27.4552	0.165401	0.394084	-0.165402	-0.933153	Q13126	Q13126	S-methyl-5-thioadenosine phosphorylase	MTAP
24.5292	24.7294	24.6641	24.8416	24.9333	24.6423			9	10.6	116.92	15.045	24.6409	24.8057	0.16482	0.723989	-0.16482	-1.58204	O15294	O15294	UDP-N-acetylglucosamine--peptide N-acetylglucosaminyltransferase 110 kDa subunit	OGT
25.3658	25.3234	25.4043	25.6674	25.5208	25.3997			10	24.9	47.996	16.425	25.3645	25.5293	0.164764	0.954057	-0.164766	-2.0383	Q9UGI8	Q9UGI8	Testin	TES
25.7479	26.3927	26.4029	26.3539	26.336	26.347			9	29.1	45.566	23.005	26.1811	26.3456	0.164484	0.30968	-0.164483	-0.758962	P51398	P51398	28S ribosomal protein S29, mitochondrial	DAP3
24.8761	25.4454	25.7358	25.4823	25.2718	25.7966			7	16.1	76.328	30.848	25.3524	25.5169	0.164474	0.216923	-0.164475	-0.557607	Q9NW15	Q9NW15	Anoctamin-10	ANO10
27.3424	27.1834	26.9277	27.3673	27.2979	27.2814			10	37.7	35.536	20.132	27.1512	27.3155	0.164339	0.59437	-0.164339	-1.3294	Q53FA7	Q53FA7	Quinone oxidoreductase PIG3	TP53I3
25.2754	25.2389	25.2043	25.3049	25.4889	25.4169	+	Control_APG7	7	19.4	67.351	113.97	25.2395	25.4036	0.164066	1.3388	-0.164065	-2.86204	Q6L8Q7	Q6L8Q7	2,5-phosphodiesterase 12	PDE12
24.2405	24.1089	24.2603	24.0893	24.6499	24.3627			8	9.6	119.76	15.319	24.2032	24.3673	0.164024	0.413516	-0.164025	-0.972413	Q9HBR0	Q9HBR0	Putative sodium-coupled neutral amino acid transporter 10	SLC38A10
25.5525	26.0539	26.3439	25.7772	26.0718	26.5931			6	20.8	42.192	11.265	25.9834	26.1474	0.163923	0.18874	-0.163923	-0.493496	Q86WV6	Q86WV6	Stimulator of interferon genes protein	TMEM173
27.0149	26.8784	27.0566	27.3003	27.0602	27.0809			4	15.2	36.263	38.761	26.9833	27.1472	0.163851	0.808079	-0.163852	-1.74696	Q13642	Q13642	Four and a half LIM domains protein 1	FHL1
25.8815	25.7125	25.6694	26.0016	25.8533	25.8989			18	18.9	137.75	34.08	25.7545	25.918	0.163506	0.980368	-0.163506	-2.09175	Q15477	Q15477	Helicase SKI2W	SKIV2L
24.8054	25.0076	25.0309	25.102	25.1527	25.0796			3	23.5	19.198	15.513	24.948	25.1114	0.163477	1.02616	-0.163478	-2.18559	Q13405	Q13405	39S ribosomal protein L49, mitochondrial	MRPL49
26.7138	27.0273	26.6827	27.047	27.094	26.7727			10	39.7	34.095	23.305	26.8079	26.9712	0.163252	0.475937	-0.163253	-1.09701	P06493	P06493	Cyclin-dependent kinase 1	CDK1
24.9951	25.0984	25.007	25.1964	25.2796	25.1141	+	Control_APG7	3	16.5	53.542	15.859	25.0335	25.1967	0.163214	1.32078	-0.163214	-2.82105	Q05519	Q05519	Serine/arginine-rich splicing factor 11	SRSF11
28.2193	28.2696	28.242	28.2936	28.4796	28.447			16	40.1	60.541	323.31	28.2437	28.4067	0.163055	1.29181	-0.163056	-2.75573	Q6DD88	Q6DD88	Atlastin-3	ATL3
26.3519	26.5551	26.6041	26.5669	26.6883	26.7439			11	33.1	43.944	25.919	26.5037	26.6664	0.162664	0.806725	-0.162664	-1.74429	Q99816	Q99816	Tumor susceptibility gene 101 protein	TSG101
24.7664	25.1982	24.8155	25.2629	24.8536	25.1516			10	37.4	34.769	103.24	24.9267	25.0893	0.162655	0.371869	-0.162654	-0.887928	P11908	P11908	Ribose-phosphate pyrophosphokinase 2	PRPS2
29.431	29.3825	28.7234	29.1003	29.5499	29.3743			9	51	26.489	61.391	29.179	29.3415	0.162554	0.244117	-0.162554	-0.618025	P20618	P20618	Proteasome subunit beta type-1	PSMB1
23.0043	22.6709	22.5942	23.2364	22.859	22.6614			3	9.8	53.261	5.0696	22.7564	22.9189	0.162479	0.315903	-0.162479	-0.772048	Q9NUQ7	Q9NUQ7	Ufm1-specific protease 2	UFSP2
24.3607	24.3891	24.5169	24.1311	24.8854	24.7371			9	6.4	221.67	12.637	24.4222	24.5845	0.162296	0.276622	-0.162298	-0.688648	Q96PE2	Q96PE2	Rho guanine nucleotide exchange factor 17	ARHGEF17
25.9887	27.0514	26.9224	26.7406	26.7967	26.9117			2	22.2	21.08	9.9803	26.6542	26.8164	0.162155	0.18244	-0.162154	-0.478931	Q9UNL2	Q9UNL2	Translocon-associated protein subunit gamma	SSR3
21.6947	22.0483	21.6433	22.0196	21.7335	22.1176			4	10	58.215	5.9819	21.7954	21.9569	0.161467	0.397659	-0.161466	-0.940396	P05166	P05166	Propionyl-CoA carboxylase beta chain, mitochondrial	PCCB
28.8612	29.2219	29.2228	29.52	29.2358	29.0344			11	39.1	30.54	45.415	29.1019	29.2634	0.161442	0.363737	-0.161442	-0.871274	Q13162	Q13162	Peroxiredoxin-4	PRDX4
27.8686	27.9598	27.9587	27.9249	28.2112	28.1342			9	37	31.642	36.731	27.929	28.0901	0.161064	0.822626	-0.161065	-1.77566	Q86Y82	Q86Y82	Syntaxin-12	STX12
23.1355	22.5694	22.6133	22.7994	23.1188	22.8823			2	2.6	104.4	2.7248	22.7727	22.9335	0.16078	0.320889	-0.160781	-0.782502	Q9Y5B0	Q9Y5B0	RNA polymerase II subunit A C-terminal domain phosphatase	CTDP1
24.8099	24.0128	23.5433	23.6049	24.0694	25.1735			5	14	50.854	11.76	24.122	24.2826	0.160574	0.0967177	-0.160573	-0.270228	Q9NS86	Q9NS86	LanC-like protein 2	LANCL2
23.6217	23.0398	23.5311	24.1323	23.3102	23.2316			2	29.6	15.996	2.0594	23.3975	23.558	0.160522	0.179466	-0.160522	-0.472026	Q8N4Q1	Q8N4Q1	Mitochondrial intermembrane space import and assembly protein 40	CHCHD4
26.0765	26.1256	25.7332	26.2617	26.3465	25.8082			23	24.1	191.48	158.18	25.9784	26.1388	0.160408	0.315946	-0.160409	-0.772139	Q02952	Q02952	A-kinase anchor protein 12	AKAP12
26.0513	25.7865	26.0461	26.0722	26.0688	26.223			6	27.7	29.622	52.161	25.9613	26.1213	0.160048	0.72456	-0.160048	-1.58315	Q9H9Q2	Q9H9Q2	COP9 signalosome complex subunit 7b	COPS7B
23.1953	23.3625	23.8299	23.632	23.2225	24.0132			2	25.7	11.528	2.7501	23.4626	23.6226	0.159996	0.208582	-0.159997	-0.5388	Q9NPA8	Q9NPA8	Transcription and mRNA export factor ENY2	ENY2
23.8628	23.518	23.8602	23.7853	24.1337	23.8015			5	18.6	55.016	20.984	23.747	23.9068	0.159834	0.42288	-0.159833	-0.991244	O94919	O94919	Endonuclease domain-containing 1 protein	ENDOD1
23.2296	24.1789	23.9567	23.8732	24.3145	23.6565			5	24.4	35.196	16.653	23.7884	23.9481	0.159698	0.175029	-0.159698	-0.461685	Q96DH6	Q96DH6	RNA-binding protein Musashi homolog 2	MSI2
24.3429	24.4689	23.7976	24.2051	24.6819	24.2012			6	8.7	98.335	6.0718	24.2031	24.3627	0.159609	0.241621	-0.159609	-0.612533	P30530	P30530	Tyrosine-protein kinase receptor UFO	AXL
26.1243	25.9939	25.9389	26.0584	26.3688	26.1074			18	16.2	155.23	53.256	26.019	26.1782	0.159216	0.64881	-0.159215	-1.43547	Q7Z478	Q7Z478	ATP-dependent RNA helicase DHX29	DHX29
26.1086	26.1813	26.3173	26.3923	26.3556	26.3367			9	9	123.97	12.75	26.2024	26.3616	0.159193	1.18218	-0.159193	-2.51453	P09619	P09619	Platelet-derived growth factor receptor beta	PDGFRB
23.3437	23.5054	23.6077	23.7873	23.7216	23.4255			5	27.5	18.82	4.2788	23.4856	23.6448	0.159174	0.516437	-0.159173	-1.17691	Q9UFW8	Q9UFW8	CGG triplet repeat-binding protein 1	CGGBP1
26.1352	26.0464	25.9522	26.3603	26.0006	26.2502			7	21.9	46.277	64.079	26.0446	26.2037	0.159082	0.59941	-0.159081	-1.33923	Q86TX2;P49753	Q86TX2;P49753	Acyl-coenzyme A thioesterase 1;Acyl-coenzyme A thioesterase 2, mitochondrial	ACOT1;ACOT2
21.957	21.9223	21.9239	22.0352	22.3086	21.9364			2	18.2	21.118	2.0841	21.9344	22.0934	0.15901	0.641578	-0.159009	-1.42139	P0DI83	P0DI83	Ras-related protein Rab-34, isoform NARR	RAB34
28.69	28.8443	28.9461	28.912	29.0593	28.9861			23	66.7	49.203	209.26	28.8268	28.9858	0.159002	0.862649	-0.159002	-1.85496	P17980	P17980	26S protease regulatory subunit 6A	PSMC3
23.223	23.5022	23.1822	23.1466	23.4299	23.8078			4	14.6	48.773	28.953	23.3025	23.4615	0.158997	0.298351	-0.158998	-0.735022	P49356	P49356	Protein farnesyltransferase subunit beta	FNTB
24.2828	22.5304	23.9544	24.0966	23.2999	23.847			2	7.7	28.969	2.7268	23.5892	23.7478	0.15864	0.0967208	-0.158641	-0.270236	Q9BUB7	Q9BUB7	Transmembrane protein 70, mitochondrial	TMEM70
23.4161	23.1201	23.4372	22.9482	23.0058	24.4942			10	25.8	49.129	17.624	23.3245	23.4827	0.158268	0.110999	-0.158269	-0.306575	O00148	O00148	ATP-dependent RNA helicase DDX39A	DDX39A
22.9931	23.3558	24.3187	23.2738	23.6742	24.194			26	69.9	49.953	9.1888	23.5559	23.714	0.158161	0.12103	-0.158161	-0.331682	Q9BVA1	Q9BVA1	Tubulin beta-2B chain	TUBB2B
27.869	27.7489	27.9626	27.946	28.0209	28.0881			10	45.4	31.54	31.858	27.8602	28.0183	0.158154	0.999331	-0.158153	-2.13048	P48739	P48739	Phosphatidylinositol transfer protein beta isoform	PITPNB
30.4198	30.54	30.5576	30.5851	30.6233	30.7832			29	70.9	61.161	262.8	30.5058	30.6639	0.158104	0.994745	-0.158104	-2.12109	Q9NZN4	Q9NZN4	EH domain-containing protein 2	EHD2
22.3704	22.4575	22.0671	22.448	22.3734	22.5462			5	4.6	145.65	10.923	22.2983	22.4559	0.157511	0.541501	-0.157512	-1.22609	O94966	O94966	Ubiquitin carboxyl-terminal hydrolase 19	USP19
22.7992	22.9108	23.2991	22.7281	23.1337	23.6197			3	7.8	55.527	5.2471	23.003	23.1605	0.157501	0.203294	-0.157501	-0.526808	P48651	P48651	Phosphatidylserine synthase 1	PTDSS1
24.2218	23.6003	23.2676	24.0425	24.1765	23.343			9	16.1	99.996	20.828	23.6965	23.854	0.157482	0.154669	-0.157483	-0.413606	Q9Y2U8	Q9Y2U8	Inner nuclear membrane protein Man1	LEMD3
23.3045	22.691	22.792	22.866	23.1859	23.2055			5	4.8	164.67	7.0199	22.9292	23.0858	0.156651	0.288313	-0.15665	-0.713676	Q9NTI5	Q9NTI5	Sister chromatid cohesion protein PDS5 homolog B	PDS5B
24.7705	25.1733	25.0977	25.0837	25.2328	25.1946			11	16.4	122.67	27.03	25.0138	25.1704	0.156513	0.523387	-0.156514	-1.19056	P16234	P16234	Platelet-derived growth factor receptor alpha	PDGFRA
22.817	23.0333	23.5899	23.0788	23.3142	23.5164			1	7.8	16.884	1.4731	23.1467	23.3032	0.156452	0.233979	-0.156452	-0.595654	Q8NCS4	Q8NCS4	Uncharacterized protein ZMYM6NB	ZMYM6NB
21.56	21.9988	21.5756	21.8628	22.5006	21.2401			3	15.9	16.386	2.6554	21.7114	21.8678	0.156366	0.148854	-0.156367	-0.399678	Q03393	Q03393	6-pyruvoyl tetrahydrobiopterin synthase	PTS
22.9483	23.0059	22.7839	23.1106	22.9184	23.1779			4	2.7	212.71	4.0276	22.9127	23.0689	0.156212	0.695658	-0.156212	-1.52675	Q5VZ89	Q5VZ89	DENN domain-containing protein 4C	DENND4C
24.6667	24.3723	24.3224	24.3715	24.8875	24.569			13	11.8	191.58	19.648	24.4538	24.6093	0.15555	0.349427	-0.155551	-0.841823	Q7LBC6	Q7LBC6	Lysine-specific demethylase 3B	KDM3B
26.4636	26.4637	26.5377	26.5787	26.7162	26.6359	+	Control_APG7	7	34.1	30.062	34.371	26.4883	26.6436	0.15527	1.52856	-0.15527	-3.3116	Q9NQ88	Q9NQ88	Fructose-2,6-bisphosphatase TIGAR	TIGAR
28.5301	28.9218	28.7824	28.6761	28.9777	29.0461			12	61.5	32.949	154.42	28.7448	28.9	0.155172	0.408	-0.155174	-0.961295	P47755	P47755	F-actin-capping protein subunit alpha-2	CAPZA2
30.7594	30.9323	30.9868	31.1019	31.0372	31.0032			30	78	50.663	323.31	30.8928	31.0475	0.154623	0.973563	-0.154622	-2.07789	P50395	P50395	Rab GDP dissociation inhibitor beta	GDI2
21.599	22.3875	23.058	22.3013	22.5277	22.6779			1	8.3	16.297	2.1727	22.3482	22.5023	0.154118	0.129975	-0.154118	-0.353795	Q9Y547	Q9Y547	Intraflagellar transport protein 25 homolog	HSPB11
29.3964	29.5488	29.5287	29.558	29.7523	29.6258			14	48.8	38.58	72.833	29.4913	29.6454	0.154039	0.970694	-0.154039	-2.07205	Q15366;P57721	Q15366	Poly(rC)-binding protein 2	PCBP2
26.7331	26.5252	26.4998	26.83	26.6061	26.7836			12	28.8	60.67	41.15	26.586	26.7399	0.15386	0.697183	-0.15386	-1.52972	P10155	P10155	60 kDa SS-A/Ro ribonucleoprotein	TROVE2
29.615	29.7592	29.7613	29.7989	30.0149	29.7818			11	55.2	21.635	60.08	29.7118	29.8652	0.153364	0.793057	-0.153365	-1.71738	P00568	P00568	Adenylate kinase isoenzyme 1	AK1
22.9336	22.4059	23.046	22.912	23.1455	22.7879			7	9.4	102.13	6.829	22.7952	22.9485	0.153294	0.275428	-0.153293	-0.686082	Q9UDR5	Q9UDR5	Alpha-aminoadipic semialdehyde synthase, mitochondrial;Lysine ketoglutarate reductase;Saccharopine dehydrogenase	AASS
25.3032	24.9126	25.2919	25.0828	25.5548	25.33			12	5.2	319.37	13.228	25.1692	25.3225	0.15329	0.338216	-0.153289	-0.818618	P21359	P21359	Neurofibromin;Neurofibromin truncated	NF1
24.5674	24.7855	25.3947	25.0881	24.9203	25.1973			1	6.9	27.598	4.5139	24.9159	25.0686	0.152716	0.229892	-0.152715	-0.586584	Q2TAA2	Q2TAA2	Isoamyl acetate-hydrolyzing esterase 1 homolog	IAH1
22.5214	22.0421	21.5909	22.1807	22.3053	22.126			4	3.8	160.25	2.06	22.0515	22.204	0.152523	0.216641	-0.152524	-0.556972	Q9H6S0	Q9H6S0	Probable ATP-dependent RNA helicase YTHDC2	YTHDC2
27.6048	28.1998	27.9841	28.0738	28.1493	28.0228			3	44.9	7.8409	18.059	27.9296	28.082	0.152414	0.357	-0.152415	-0.857431	P62857	P62857	40S ribosomal protein S28	RPS28
21.4155	21.8807	21.9046	22.3431	21.6963	21.6185			4	11.4	52.259	4.8651	21.7336	21.8859	0.152374	0.211433	-0.152375	-0.545245	Q15797;Q99717	Q15797;Q99717	Mothers against decapentaplegic homolog 1;Mothers against decapentaplegic homolog 5	SMAD1;SMAD5
27.8195	28.1475	28.2732	28.229	28.114	28.3523			15	51.1	36.573	59.517	28.0801	28.2318	0.15169	0.427078	-0.15169	-0.999669	P14550	P14550	Alcohol dehydrogenase [NADP(+)]	AKR1A1
25.8305	25.884	25.4588	25.9223	26.0613	25.6442			6	7.8	88.278	88.494	25.7244	25.8759	0.151514	0.346223	-0.151514	-0.835204	P27487	P27487	Dipeptidyl peptidase 4;Dipeptidyl peptidase 4 membrane form;Dipeptidyl peptidase 4 soluble form	DPP4
30.2054	30.1836	30.1049	30.298	30.4716	30.1785			87	44	305.48	323.31	30.1646	30.316	0.151423	0.771608	-0.151423	-1.67524	P78559	P78559	Microtubule-associated protein 1A;MAP1A heavy chain;MAP1 light chain LC2	MAP1A
33.9353	34.151	34.2649	34.1989	34.2427	34.3631			32	75.8	47.168	323.31	34.1171	34.2682	0.151173	0.627724	-0.151173	-1.3944	P06733;P13929	P06733	Alpha-enolase	ENO1
31.6768	31.8359	31.7955	32.0142	31.8329	31.9139			26	71.8	56.559	323.31	31.7694	31.9203	0.150915	0.998168	-0.150915	-2.1281	P06576	P06576	ATP synthase subunit beta, mitochondrial	ATP5B
25.2985	25.4524	25.6375	25.2857	25.5546	26.0004			6	18.8	48.08	9.7264	25.4628	25.6136	0.150736	0.260807	-0.150735	-0.654488	P84022	P84022	Mothers against decapentaplegic homolog 3	SMAD3
33.9553	34.2078	34.3702	34.4119	34.2723	34.3012			13	69.3	18.502	323.31	34.1778	34.3285	0.150692	0.51669	-0.150695	-1.17741	P23528	P23528	Cofilin-1	CFL1
21.2232	21.671	20.2666	19.8577	21.7673	21.9874			1	1.5	75.406	1.7394	21.0536	21.2041	0.150522	0.0661624	-0.150523	-0.189822	Q9NVP1	Q9NVP1	ATP-dependent RNA helicase DDX18	DDX18
20.2638	20.3017	20.1041	19.9659	19.9128	21.2424			2	12.4	18.681	1.4526	20.2232	20.3737	0.150499	0.125586	-0.150499	-0.342977	Q9H773	Q9H773	dCTP pyrophosphatase 1	DCTPP1
21.8532	21.7529	18.6158	22.2015	21.7604	18.7109			3	2.5	141.78	2.6484	20.7406	20.8909	0.150335	0.0332276	-0.150335	-0.0984056	P02458	P02458	Collagen alpha-1(II) chain;Collagen alpha-1(II) chain;Chondrocalcin	COL2A1
23.4732	23.2771	23.2743	23.6318	23.614	23.2292			4	3	160.46	1.4807	23.3415	23.4917	0.150131	0.438121	-0.150131	-1.02178	Q86US8	Q86US8	Telomerase-binding protein EST1A	SMG6
31.1872	31.4659	31.1695	31.2111	31.6174	31.4442			13	88.6	16.837	323.31	31.2742	31.4242	0.150032	0.421178	-0.150033	-0.987826	P0DP25;P0DP24;P0DP23	P0DP25;P0DP24;P0DP23
25.7694	25.7343	25.7963	26.0215	25.8867	25.8416			3	23.7	19.015	9.2262	25.7666	25.9166	0.149967	1.23686	-0.149967	-2.63369	Q13232	Q13232	Nucleoside diphosphate kinase 3	NME3
23.013	23.0604	23.4769	23.3399	23.1006	23.5595			7	13.3	88.313	10.064	23.1835	23.3333	0.149879	0.308404	-0.14988	-0.756274	Q6ZMI0	Q6ZMI0	Protein phosphatase 1 regulatory subunit 21	PPP1R21
24.7418	25.0237	24.94	24.8262	24.9601	25.3682			3	10.1	35.896	16.177	24.9019	25.0515	0.149656	0.337445	-0.149658	-0.817017	Q86X76	Q86X76	Nitrilase homolog 1	NIT1
24.536	24.5261	24.526	24.6426	24.7515	24.6421	+	Control_APG7	8	9.7	122.56	17.998	24.5294	24.6787	0.149378	1.82357	-0.149377	-4.08703	Q14139	Q14139	Ubiquitin conjugation factor E4 A	UBE4A
26.8694	26.7233	26.5973	26.8316	26.9599	26.8459			10	39.6	34.834	64.349	26.73	26.8791	0.149145	0.776965	-0.149145	-1.68576	P60891;P21108	P60891	Ribose-phosphate pyrophosphokinase 1	PRPS1
27.2993	27.5028	27.7907	27.4869	27.7378	27.8156			13	54.2	34.324	41.519	27.5309	27.6801	0.149145	0.357693	-0.149144	-0.858857	Q53GQ0	Q53GQ0	Very-long-chain 3-oxoacyl-CoA reductase	HSD17B12
24.85	24.7266	24.8464	24.7878	24.8272	25.2554			8	14.7	82.629	17.157	24.8077	24.9568	0.149134	0.407995	-0.149132	-0.961286	P23743	P23743	Diacylglycerol kinase alpha	DGKA
24.2331	24.1278	23.9121	24.4134	24.246	24.0605			8	6.3	184.64	9.3177	24.091	24.24	0.149002	0.463454	-0.149003	-1.07225	P51532;P51531	P51532	Transcription activator BRG1	SMARCA4
21.4436	21.2489	21.6546	21.6896	21.5377	21.565			2	1.5	168.09	6.3019	21.449	21.5974	0.148407	0.516313	-0.148406	-1.17666	Q08AD1	Q08AD1	Calmodulin-regulated spectrin-associated protein 2	CAMSAP2
27.5739	27.7949	27.885	27.7729	27.9864	27.9393			5	43.1	20.417	13.007	27.7513	27.8996	0.148283	0.586471	-0.148284	-1.314	P40616	P40616	ADP-ribosylation factor-like protein 1	ARL1
27.061	27.1119	27.2756	27.4985	27.3438	27.0506			10	34	42.509	22.198	27.1495	27.2977	0.148186	0.433189	-0.148187	-1.01191	Q16795	Q16795	NADH dehydrogenase [ubiquinone] 1 alpha subcomplex subunit 9, mitochondrial	NDUFA9
22.756	23.2952	23.1554	23.0099	23.5205	23.1205			1	8.3	12.457	1.5308	23.0689	23.217	0.148094	0.263941	-0.148094	-0.661286	P52657	P52657	Transcription initiation factor IIA subunit 2	GTF2A2
23.7516	24.4619	24.4841	24.4786	24.5103	24.1524			6	20.9	36.087	11.324	24.2325	24.3804	0.147896	0.2159	-0.147896	-0.555308	O75190;Q8NHS0;Q8WWF6	O75190	DnaJ homolog subfamily B member 6	DNAJB6
31.7598	32.0319	31.9204	31.8379	32.1741	32.1436			9	80	11.665	274.29	31.904	32.0519	0.147842	0.482174	-0.147844	-1.10936	P05387	P05387	60S acidic ribosomal protein P2	RPLP2
25.1146	24.7232	24.7965	25.1799	25.134	24.7638			6	14.6	32.943	4.0486	24.8781	25.0259	0.147785	0.343254	-0.147786	-0.829061	O43772	O43772	Mitochondrial carnitine/acylcarnitine carrier protein	SLC25A20
24.5405	24.4357	24.7155	24.8854	24.7133	24.5359			4	23.6	20.692	4.0823	24.5639	24.7115	0.147612	0.496438	-0.147612	-1.13753	Q9BYD1	Q9BYD1	39S ribosomal protein L13, mitochondrial	MRPL13
24.2078	24.4831	24.5107	24.4638	24.6126	24.5681			5	24.9	24.868	8.2243	24.4006	24.5482	0.147594	0.624773	-0.147594	-1.38865	P51159;O00194	P51159	Ras-related protein Rab-27A	RAB27A
24.9702	24.8935	25.223	25.2193	25.2884	25.0215			8	24	58.24	18.56	25.0289	25.1764	0.147484	0.505243	-0.147484	-1.15488	P35269	P35269	General transcription factor IIF subunit 1	GTF2F1
23.7871	23.9819	24.2924	24.066	24.2671	24.1707			2	24.8	11.557	5.0272	24.0204	24.1679	0.147482	0.393702	-0.147483	-0.932378	P63165	P63165	Small ubiquitin-related modifier 1	SUMO1
24.3422	24.4615	24.7609	24.6503	24.4852	24.8715			6	15.5	56.805	18.225	24.5215	24.669	0.147465	0.368378	-0.147465	-0.880784	Q16850	Q16850	Lanosterol 14-alpha demethylase	CYP51A1
21.2135	21.0851	21.1616	21.2209	21.2613	21.4201			2	7.5	47.44	9.3209	21.1534	21.3008	0.147388	0.967644	-0.147387	-2.06586	P25116	P25116	Proteinase-activated receptor 1	F2R
22.829	22.8729	23.037	22.8618	23.0696	23.2496			8	6.3	202.31	16.801	22.913	23.0603	0.147337	0.500207	-0.147337	-1.14496	Q9H1H9	Q9H1H9	Kinesin-like protein KIF13A	KIF13A
29.9459	29.9222	29.7015	30.262	29.986	29.7631			2	14.5	17.752	8.1805	29.8565	30.0037	0.147203	0.376747	-0.147202	-0.897892	P47914	P47914	60S ribosomal protein L29	RPL29
22.8926	22.4093	22.1337	22.9402	22.5588	22.3762			2	10.7	20.996	2.3032	22.4786	22.6251	0.146505	0.204101	-0.146504	-0.528641	Q96SL4	Q96SL4	Glutathione peroxidase 7	GPX7
30.6284	30.7786	30.6714	30.7364	30.9391	30.8417			26	54	58.024	323.31	30.6928	30.8391	0.146229	0.928445	-0.14623	-1.98658	P40227;Q92526	P40227	T-complex protein 1 subunit zeta	CCT6A
26.4144	26.4372	26.3916	26.3329	26.7283	26.6199			24	12.9	251.46	32.929	26.4144	26.5604	0.14599	0.54351	-0.145991	-1.23003	Q8N3C0	Q8N3C0	Activating signal cointegrator 1 complex subunit 3	ASCC3
27.532	27.2455	26.7961	27.5026	27.5605	26.9478			33	28.4	175.29	160.84	27.1912	27.337	0.14576	0.192831	-0.14576	-0.502906	Q5SW79;Q96L14	Q5SW79	Centrosomal protein of 170 kDa	CEP170
23.0298	23.5345	23.5163	23.5999	23.4736	23.4438			6	12	60.518	8.4387	23.3602	23.5058	0.145599	0.351509	-0.145598	-0.84612	P24557	P24557	Thromboxane-A synthase	TBXAS1
26.424	26.4672	26.4116	26.6982	26.6335	26.4069			6	46.2	21.416	19.711	26.4342	26.5795	0.145321	0.741665	-0.145321	-1.61659	Q96BM9	Q96BM9	ADP-ribosylation factor-like protein 8A	ARL8A
28.6946	29.0027	29.0766	29.1136	29.0646	29.0317			18	64.1	42.621	323.31	28.9246	29.07	0.145313	0.537104	-0.145312	-1.21748	P35237	P35237	Serpin B6	SERPINB6
23.576	23.3615	22.6586	23.3015	23.3059	23.4246			3	9.9	44.505	4.1177	23.1987	23.344	0.145283	0.19984	-0.145283	-0.518942	P29558;Q6XE24	P29558	RNA-binding motif, single-stranded-interacting protein 1	RBMS1
26.7032	27.0866	27.0198	26.99	27.2171	27.0382			9	27.1	46.291	18.885	26.9365	27.0818	0.145239	0.457579	-0.145238	-1.06058	Q96IJ6	Q96IJ6	Mannose-1-phosphate guanyltransferase alpha	GMPPA
24.2606	24.4754	24.9171	24.6938	24.7672	24.6273			3	7.6	44.402	6.7543	24.5511	24.6961	0.145041	0.29818	-0.145039	-0.734659	Q9H814	Q9H814	Phosphorylated adapter RNA export protein	PHAX
27.5489	28.0164	27.4787	27.7589	27.8778	27.8424			5	30.4	21.445	66.369	27.6814	27.8264	0.145006	0.349072	-0.145007	-0.841091	Q9BY32	Q9BY32	Inosine triphosphate pyrophosphatase	ITPA
27.7384	27.7897	27.9841	27.7811	27.9852	28.1809			59	24.9	376.01	201.42	27.8374	27.9824	0.144999	0.454409	-0.144999	-1.05427	Q14789	Q14789	Golgin subfamily B member 1	GOLGB1
24.5205	25.3912	24.8939	25.1182	25.1787	24.943			6	20.8	50.993	10.821	24.9352	25.08	0.144766	0.214747	-0.144766	-0.552714	Q6P9B6	Q6P9B6	TLD domain-containing protein 1	TLDC1
30.9446	30.8713	31.001	31.1101	31.122	31.0182	+	Control_APG7	82	49.2	270.63	323.31	30.939	31.0835	0.144478	1.35452	-0.144477	-2.89802	P46821	P46821	Microtubule-associated protein 1B;MAP1B heavy chain;MAP1 light chain LC1	MAP1B
26.7157	26.7838	26.4755	26.6291	26.9239	26.8547			6	39.6	16.648	53.292	26.6583	26.8026	0.144234	0.486167	-0.144232	-1.11725	Q9UHV9	Q9UHV9	Prefoldin subunit 2	PFDN2
30.5415	30.7626	31.0093	30.8598	30.9769	30.9089			18	72.8	29.804	194.58	30.7711	30.9152	0.144062	0.444256	-0.144062	-1.03403	P35232	P35232	Prohibitin	PHB
24.1768	23.7978	23.738	23.8868	24.8631	23.3944			6	5.7	219.98	14.911	23.9042	24.0481	0.143921	0.115453	-0.143921	-0.317763	P49750	P49750	YLP motif-containing protein 1	YLPM1
25.0287	24.5934	25.3575	24.9354	25.0651	25.4109			3	13.5	37.765	9.8174	24.9932	25.1371	0.143892	0.212363	-0.143892	-0.547342	Q96C23	Q96C23	Aldose 1-epimerase	GALM
19.9616	19.8823	19.871	19.6816	20.3353	20.1297			1	13.3	10.061	2.143	19.905	20.0488	0.143879	0.299545	-0.14388	-0.737552	Q13015	Q13015	Protein AF1q	MLLT11
29.1789	29.38	29.2094	29.3692	29.4056	29.4246			31	58.7	57.21	262.62	29.2561	29.3998	0.143715	1.04428	-0.143716	-2.22305	P48444	P48444	Coatomer subunit delta	ARCN1
34.0218	34.593	34.4603	34.5375	34.6254	34.3433			29	79.4	35.936	323.31	34.3584	34.502	0.143669	0.30522	-0.143669	-0.749555	P08758	P08758	Annexin A5	ANXA5
27.7234	27.6262	27.4731	27.7737	27.8119	27.6674			10	45.3	35.575	88.715	27.6076	27.751	0.14341	0.780773	-0.14341	-1.69323	P62714;P67775	P62714;P67775	Serine/threonine-protein phosphatase 2A catalytic subunit beta isoform;Serine/threonine-protein phosphatase 2A catalytic subunit alpha isoform	PPP2CB;PPP2CA
26.4252	26.5371	26.4162	26.472	26.6883	26.6479			9	12.6	62.253	16.222	26.4595	26.6027	0.143232	0.865694	-0.143234	-1.86101	Q5T9L3	Q5T9L3	Protein wntless homolog	WLS
22.0525	21.7634	21.5912	22.2536	21.8708	21.7119			2	21.8	16.661	3.8773	21.8024	21.9455	0.143099	0.273739	-0.143099	-0.68245	Q9Y6G3	Q9Y6G3	39S ribosomal protein L42, mitochondrial	MRPL42
23.0293	22.5619	22.199	22.7323	22.6775	22.8096			3	14.2	39.007	7.0815	22.5968	22.7398	0.143055	0.230446	-0.143055	-0.587815	O95210	O95210	Starch-binding domain-containing protein 1	STBD1
26.8754	26.7642	26.5397	26.7796	26.7925	27.0363			9	30.5	47.151	17.3	26.7264	26.8695	0.143055	0.480619	-0.143054	-1.10628	Q8NBX0	Q8NBX0	Saccharopine dehydrogenase-like oxidoreductase	SCCPDH
26.2331	25.6432	25.759	25.5118	26.2113	26.3403			8	35.8	24.389	49.191	25.8784	26.0211	0.142702	0.171729	-0.142702	-0.453962	P20338	P20338	Ras-related protein Rab-4A	RAB4A
30.9053	31.0308	31.2804	30.9962	31.2739	31.3743			82	41.1	273.42	323.31	31.0721	31.2148	0.142649	0.379389	-0.142648	-0.90328	P49327	P49327	Fatty acid synthase;[Acyl-carrier-protein] S-acetyltransferase;[Acyl-carrier-protein] S-malonyltransferase;3-oxoacyl-[acyl-carrier-protein] synthase;3-oxoacyl-[acyl-carrier-protein] reductase;3-hydroxyacyl-[acyl-carrier-protein] dehydratase;Enoyl-[acyl-carrier-protein] reductase;Oleoyl-[acyl-carrier-protein] hydrolase	FASN
23.975	25.7498	25.1533	23.9744	25.3972	25.9325			1	3.2	40.214	6.0515	24.9594	25.1014	0.141991	0.0630141	-0.141991	-0.181311	Q8N357	Q8N357	Solute carrier family 35 member F6	SLC35F6
23.3126	23.3671	23.8446	23.337	23.7628	23.85			3	6.8	62.258	6.4625	23.5081	23.65	0.14189	0.241572	-0.141889	-0.612424	Q9H9T3	Q9H9T3	Elongator complex protein 3	ELP3
22.0981	22.2931	21.8874	21.755	23.0069	21.9421			1	4.4	30.957	2.0486	22.0929	22.2347	0.141808	0.127759	-0.141809	-0.348341	Q9BQ51	Q9BQ51	Programmed cell death 1 ligand 2	PDCD1LG2
28.6115	28.7655	28.7709	28.7899	28.8855	28.8973			17	52.5	44.875	32.02	28.716	28.8576	0.141617	1.06737	-0.141616	-2.27102	Q9BTV4	Q9BTV4	Transmembrane protein 43	TMEM43
21.5989	21.9418	22.1305	22.0233	22.2081	21.8646			4	5.7	129.48	3.5315	21.8904	22.032	0.141603	0.313649	-0.141604	-0.767313	Q8NB49	Q8NB49	Phospholipid-transporting ATPase IG	ATP11C
28.9478	29.2994	28.9004	29.409	29.2954	28.8674			9	53.8	24.763	91.571	29.0492	29.1906	0.141409	0.27341	-0.141408	-0.681741	P24534	P24534	Elongation factor 1-beta	EEF1B2
26.0787	26.1785	26.3216	26.2163	26.2896	26.4971			8	27	40.75	104.59	26.1929	26.3343	0.141384	0.573556	-0.141385	-1.28879	O95299	O95299	NADH dehydrogenase [ubiquinone] 1 alpha subcomplex subunit 10, mitochondrial	NDUFA10
28.0537	28.0814	28.1672	28.2728	28.2609	28.1924	+	Control_APG7	6	33.5	20.652	60.165	28.1008	28.2421	0.141289	1.53829	-0.141289	-3.3356	Q9Y2B0	Q9Y2B0	Protein canopy homolog 2	CNPY2
23.3957	22.7013	22.826	23.4145	22.9417	22.99			3	12.5	31.932	1.6089	22.9743	23.1154	0.141096	0.20914	-0.141097	-0.540063	Q9HAN9	Q9HAN9	Nicotinamide/nicotinic acid mononucleotide adenylyltransferase 1	NMNAT1
23.0139	22.396	22.0659	22.4645	23.0333	22.4013			3	2.7	154.37	3.6618	22.4919	22.633	0.141073	0.153753	-0.141072	-0.411418	Q9UHN6	Q9UHN6	Transmembrane protein 2	TMEM2
27.3472	27.4466	27.482	27.6244	27.5546	27.5199	+	Control_APG7	11	54.7	32.118	50.42	27.4253	27.5663	0.141037	1.30298	-0.141037	-2.78084	P00491	P00491	Purine nucleoside phosphorylase	PNP
27.2502	27.156	27.1414	27.1733	27.5358	27.2615			24	18.9	206.44	69.568	27.1825	27.3235	0.141026	0.545244	-0.141025	-1.23343	Q92538	Q92538	Golgi-specific brefeldin A-resistance guanine nucleotide exchange factor 1	GBF1
28.3736	28.3712	28.4931	28.6405	28.6179	28.4022			14	44.4	49.844	49.655	28.4126	28.5535	0.140934	0.753539	-0.140933	-1.63983	Q9NR12	Q9NR12	PDZ and LIM domain protein 7	PDLIM7
23.3669	23.8064	23.3506	24.0879	23.16	23.6983			3	3.7	113.98	3.9071	23.508	23.6487	0.140779	0.173292	-0.140779	-0.457622	Q9Y2E5	Q9Y2E5	Epididymis-specific alpha-mannosidase	MAN2B2
24.9256	24.9377	24.8422	24.8535	24.7455	25.5287			8	13.4	90.011	15.766	24.9018	25.0425	0.140722	0.222435	-0.140722	-0.569961	Q14155	Q14155	Rho guanine nucleotide exchange factor 7	ARHGEF7
24.7588	24.2037	24.0483	24.4081	24.6356	24.3892			3	20.7	25.384	7.3641	24.337	24.4776	0.140682	0.241583	-0.140683	-0.61245	Q8TAE8	Q8TAE8	Growth arrest and DNA damage-inducible proteins-interacting protein 1	GADD45GIP1
23.3847	23.955	23.7129	23.7788	23.9071	23.7888			2	21.2	13.188	2.2629	23.6842	23.8249	0.140667	0.341722	-0.140667	-0.825888	Q9BWD3;A6ZKI3;Q17RB0	Q9BWD3;A6ZKI3;Q17RB0	Protein FAM127B;Protein FAM127A;Protein FAM127C	FAM127B;FAM127A;FAM127C
26.9421	27.1346	27.1403	27.3756	27.077	27.1862			3	32.2	22.492	33.161	27.0723	27.213	0.140604	0.575063	-0.140605	-1.29173	P52943	P52943	Cysteine-rich protein 2	CRIP2
26.8267	26.7053	26.9358	26.8815	27.0252	26.9829			9	37.8	31.806	120.53	26.8226	26.9632	0.140556	0.823616	-0.140557	-1.77761	Q00169	Q00169	Phosphatidylinositol transfer protein alpha isoform	PITPNA
28.2813	28.5298	28.3788	28.5368	28.6329	28.4418			20	56.5	49.03	151.96	28.3966	28.5372	0.140554	0.705225	-0.140554	-1.54541	P62495	P62495	Eukaryotic peptide chain release factor subunit 1	ETF1
25.7647	26.0503	25.8867	25.8276	26.2542	26.0413			9	30.7	39.672	144.31	25.9006	26.041	0.140455	0.40078	-0.140456	-0.94671	Q13190	Q13190	Syntaxin-5	STX5
23.8857	23.8223	23.646	23.7796	24.0403	23.9541			4	9.3	63.523	4.0292	23.7847	23.9247	0.140003	0.59645	-0.140003	-1.33346	O95470	O95470	Sphingosine-1-phosphate lyase 1	SGPL1
26.7074	25.7088	25.8456	26.3062	26.286	26.0893			8	33.3	34.632	17.775	26.0873	26.2272	0.139891	0.164506	-0.139891	-0.436966	P09486	P09486	SPARC	SPARC
24.6307	24.8528	24.9326	24.4376	25.1938	25.2042			8	7.3	153	28.107	24.8054	24.9452	0.139803	0.199831	-0.139802	-0.518922	Q8WUJ3	Q8WUJ3	Cell migration-inducing and hyaluronan-binding protein	CEMIP
23.1787	22.8631	22.0797	23.0429	22.8749	22.6229			6	9	86.661	7.7636	22.7071	22.8469	0.139744	0.149272	-0.139743	-0.400682	Q96D71;Q8NFH8	Q96D71	RalBP1-associated Eps domain-containing protein 1	REPS1
30.1512	30.292	30.1535	30.3082	30.3777	30.3299			13	64.3	32.922	158.38	30.1989	30.3386	0.139709	1.28773	-0.139709	-2.74658	P52907	P52907	F-actin-capping protein subunit alpha-1	CAPZA1
28.1054	28.1276	28.2796	28.1592	28.3804	28.3916			52	18	481.89	171.07	28.1709	28.3104	0.139534	0.678905	-0.139533	-1.49409	Q7Z6Z7	Q7Z6Z7	E3 ubiquitin-protein ligase HUWE1	HUWE1
24.2388	24.6361	24.1755	24.6024	24.0939	24.7725			3	28	18.154	7.9669	24.3501	24.4896	0.139446	0.217324	-0.139448	-0.558507	Q9H2H8	Q9H2H8	Peptidyl-prolyl cis-trans isomerase-like 3	PPIL3
24.7081	24.74	24.4536	24.5053	24.9885	24.8252			17	12.1	216.04	26.883	24.6339	24.773	0.139139	0.341952	-0.139139	-0.826365	Q3V6T2	Q3V6T2	Girdin	CCDC88A
22.4804	19.5919	22.0961	22.1172	19.5097	22.9587			4	5.4	88.053	1.657	21.3894	21.5286	0.139114	0.0341267	-0.139114	-0.100976	P18084	P18084	Integrin beta-5	ITGB5
23.1857	23.6061	23.8448	23.6492	23.4434	23.9604			2	18.8	15.139	2.7552	23.5455	23.6843	0.138807	0.2216	-0.138808	-0.568092	O60783	O60783	28S ribosomal protein S14, mitochondrial	MRPS14
22.8772	22.5029	22.4996	22.737	22.9089	22.6501			3	9	44.961	5.0838	22.6266	22.7654	0.138788	0.400919	-0.138788	-0.946992	Q96I25	Q96I25	Splicing factor 45	RBM17
28.4724	28.6227	29.0052	28.514	28.9923	29.0098			32	40	110.42	323.31	28.7001	28.8387	0.138643	0.240807	-0.138643	-0.61074	P55060	P55060	Exportin-2	CSE1L
28.4766	28.6775	28.6748	28.7365	28.732	28.7753			13	38.9	44.23	323.31	28.6096	28.7479	0.138306	0.952834	-0.138306	-2.03582	Q13561	Q13561	Dynactin subunit 2	DCTN2
29.8984	29.8798	30.0368	29.9484	30.1184	30.163			20	29.2	85.862	252.26	29.9383	30.0766	0.138266	0.776806	-0.138266	-1.68544	Q12797	Q12797	Aspartyl/asparaginyl beta-hydroxylase	ASPH
21.1813	21.1643	21.5793	21.0777	21.4718	21.7901			2	3.1	87.964	2.5595	21.3083	21.4465	0.138229	0.218162	-0.13823	-0.560387	P55287	P55287	Cadherin-11	CDH11
26.9605	27.2106	27.2861	27.0794	27.3391	27.4524			6	18.7	39.589	21.393	27.1524	27.2903	0.137896	0.393699	-0.137896	-0.932372	O43488;Q8NHP1	O43488;Q8NHP1	Aflatoxin B1 aldehyde reductase member 2;Aflatoxin B1 aldehyde reductase member 4	AKR7A2;AKR7L
27.3331	27.4744	27.4785	27.5231	27.4665	27.7098			9	44.4	30.85	48.426	27.4287	27.5665	0.137798	0.718611	-0.137798	-1.57153	O75828	O75828	Carbonyl reductase [NADPH] 3	CBR3
27.9205	27.7409	27.9862	28.2388	27.9625	27.8589			5	38.4	18.648	323.31	27.8825	28.0201	0.137541	0.436588	-0.13754	-1.01871	Q14011	Q14011	Cold-inducible RNA-binding protein	CIRBP
24.3348	24.7563	24.7575	24.8937	24.9092	24.4578			5	15.7	53.524	16.852	24.6162	24.7536	0.137394	0.26932	-0.137393	-0.672922	Q9H074	Q9H074	Polyadenylate-binding protein-interacting protein 1	PAIP1
35.1582	35.3676	35.4383	35.4486	35.4713	35.4563			28	74.7	50.135	323.31	35.3214	35.4587	0.137352	0.747418	-0.137352	-1.62784	Q71U36;Q13748;Q6PEY2	Q71U36;Q13748;Q6PEY2	Tubulin alpha-1A chain;Tubulin alpha-3C/D chain;Tubulin alpha-3E chain	TUBA1A;TUBA3C;TUBA3E
24.7135	25.0252	25.1958	24.9235	25.1362	25.2868			4	11.1	49.298	9.3983	24.9782	25.1155	0.137331	0.31941	-0.137331	-0.779403	Q8IV38	Q8IV38	Ankyrin repeat and MYND domain-containing protein 2	ANKMY2
29.2184	29.2196	29.268	29.2456	29.4609	29.4113			19	59.8	42.945	66.142	29.2353	29.3726	0.1373	0.957825	-0.137299	-2.04593	Q9UNM6	Q9UNM6	26S proteasome non-ATPase regulatory subunit 13	PSMD13
24.8875	25.0383	24.6067	24.8138	25.2503	24.8801			9	10.3	102.12	13.21	24.8441	24.9814	0.137291	0.300623	-0.137291	-0.739835	Q9Y4C2	Q9Y4C2	TRPM8 channel-associated factor 1	TCAF1
25.6585	25.7952	26.1172	26.0759	25.896	26.0104			6	17.7	49.975	12.193	25.857	25.9941	0.137142	0.397828	-0.137142	-0.940737	Q9Y2G5	Q9Y2G5	GDP-fucose protein O-fucosyltransferase 2	POFUT2
23.5819	23.4073	23.3124	23.5947	23.634	23.4837			6	11.1	71.947	5.3333	23.4339	23.5708	0.136927	0.685719	-0.136925	-1.50737	Q8NBF6	Q8NBF6	Late secretory pathway protein AVL9 homolog	AVL9
24.5107	24.6079	24.7624	24.6415	24.7942	24.8552			10	12	117.35	76.478	24.627	24.7636	0.136618	0.63473	-0.136618	-1.40805	Q9UIQ6	Q9UIQ6	Leucyl-cystinyl aminopeptidase;Leucyl-cystinyl aminopeptidase, pregnancy serum form	LNPEP
25.9208	25.9299	26.2675	25.982	26.183	26.3623			6	25.5	34.36	22.177	26.0394	26.1758	0.136431	0.358948	-0.13643	-0.861437	P35914	P35914	Hydroxymethylglutaryl-CoA lyase, mitochondrial	HMGCL
26.8806	26.8693	26.9617	27.0059	26.945	27.1698			7	30.8	35.386	76.636	26.9039	27.0402	0.136383	0.867447	-0.136384	-1.8645	Q8TC12	Q8TC12	Retinol dehydrogenase 11	RDH11
25.9701	25.8656	25.6036	26.0103	25.9798	25.8558			5	17.7	42.033	37.949	25.8131	25.9486	0.135546	0.498118	-0.135547	-1.14084	Q9Y2S7	Q9Y2S7	Polymerase delta-interacting protein 2	POLDIP2
25.5785	26.0417	26.1346	25.8813	25.9146	26.3649			3	20.4	18.615	49.068	25.9183	26.0536	0.135351	0.228285	-0.135351	-0.58301	P56377	P56377	AP-1 complex subunit sigma-2	AP1S2
29.6362	29.7962	29.5893	29.9902	29.8639	29.5735			7	70	17.135	64.353	29.6739	29.8092	0.135284	0.416144	-0.135285	-0.977705	O14558	O14558	Heat shock protein beta-6	HSPB6
22.4761	22.7459	22.4585	22.7281	22.9163	22.4415			2	2.9	90.876	2.4946	22.5601	22.6953	0.13516	0.335038	-0.135161	-0.812016	Q86VP1	Q86VP1	Tax1-binding protein 1	TAX1BP1
25.2344	25.359	25.3977	25.4488	25.5314	25.4156			4	14.2	37.808	5.2204	25.3304	25.4653	0.134869	1.05455	-0.134868	-2.24435	O14656	O14656	Torsin-1A	TOR1A
25.3399	25.5042	25.9505	25.7971	25.447	25.955			7	25.7	30.354	4.588	25.5982	25.733	0.134861	0.222842	-0.13486	-0.57087	P28062	P28062	Proteasome subunit beta type-8	PSMB8
25.9517	26.1884	26.0492	26.2113	26.1844	26.1981			6	19.2	52.545	49.044	26.0631	26.1979	0.134838	0.910557	-0.134837	-1.95062	O75306	O75306	NADH dehydrogenase [ubiquinone] iron-sulfur protein 2, mitochondrial	NDUFS2
27.3046	27.1597	27.2594	27.4042	27.3848	27.339	+	Control_APG7	12	39.2	40.796	113.33	27.2413	27.376	0.134769	1.34202	-0.134769	-2.86938	Q9Y371	Q9Y371	Endophilin-B1	SH3GLB1
27.2036	27.0776	27.6672	27.3471	27.3745	27.6303			3	25	12.274	100.47	27.3161	27.4507	0.134563	0.268238	-0.134565	-0.670584	P62877	P62877	E3 ubiquitin-protein ligase RBX1;E3 ubiquitin-protein ligase RBX1, N-terminally processed	RBX1
29.7196	30.0073	30.1374	29.9212	30.1232	30.2234			94	52.1	229	323.31	29.9548	30.0893	0.134537	0.370259	-0.134537	-0.884636	P35580	P35580	Myosin-10	MYH10
28.6306	28.856	28.8887	28.8977	28.9304	28.9506			10	84.7	13.133	36.169	28.7918	28.9262	0.134474	0.7477	-0.134475	-1.62839	Q15370	Q15370	Transcription elongation factor B polypeptide 2	TCEB2
28.8852	28.9433	28.7643	29.0333	28.9475	29.0154			28	42.6	82.431	323.31	28.8643	28.9987	0.13446	1.0739	-0.13446	-2.28464	Q92499	Q92499	ATP-dependent RNA helicase DDX1	DDX1
25.6369	25.1623	24.9356	25.5475	25.3774	25.2132			23	27.4	120.27	35.8	25.2449	25.3794	0.134451	0.231242	-0.13445	-0.589583	Q86V48	Q86V48	Leucine zipper protein 1	LUZP1
29.134	29.3858	29.4655	29.5949	29.4485	29.3441			4	30.6	18.998	48.085	29.3284	29.4625	0.134081	0.469943	-0.13408	-1.08513	P51571	P51571	Translocon-associated protein subunit delta	SSR4
27.8883	27.7876	28.0018	27.8347	28.081	28.1634			13	27.5	53.801	77.165	27.8926	28.0264	0.133772	0.501862	-0.133771	-1.14822	P49189	P49189	4-trimethylaminobutyraldehyde dehydrogenase	ALDH9A1
26.8145	26.7098	26.9629	26.9464	26.9872	26.9546			9	37.7	37.893	154.8	26.829	26.9627	0.133673	0.832253	-0.133672	-1.79469	O96008	O96008	Mitochondrial import receptor subunit TOM40 homolog	TOMM40
20.905	21.4739	21.5271	21.3062	21.6812	21.3177			1	3.8	39.075	1.8055	21.302	21.435	0.133015	0.221654	-0.133015	-0.568213	Q11201	Q11201	CMP-N-acetylneuraminate-beta-galactosamide-alpha-2,3-sialyltransferase 1	ST3GAL1
25.1463	25.1335	24.998	25.1929	25.3471	25.1365			13	12.8	140.52	13.399	25.0926	25.2255	0.132912	0.776987	-0.132912	-1.6858	Q66K14;Q6ZT07	Q66K14	TBC1 domain family member 9B	TBC1D9B
25.0687	25.4787	25.8021	25.5993	25.55	25.5982			6	24.7	32.935	22.594	25.4498	25.5825	0.132658	0.246512	-0.132657	-0.623285	Q8NBQ5	Q8NBQ5	Estradiol 17-beta-dehydrogenase 11	HSD17B11
25.7352	25.9095	26.2874	26.1549	26.141	26.0338			3	14.2	28.932	10.509	25.9774	26.1099	0.132528	0.325226	-0.132528	-0.791571	Q9UHY7	Q9UHY7	Enolase-phosphatase E1	ENOPH1
26.1234	26.3632	26.3674	26.461	26.3414	26.4485			2	5.8	37.251	22.621	26.2847	26.417	0.132318	0.673886	-0.132318	-1.48431	P48059	P48059	LIM and senescent cell antigen-like-containing domain protein 1	LIMS1
28.2989	28.3438	28.2431	28.5205	28.4353	28.3268			15	43.2	45.531	119.77	28.2953	28.4276	0.132263	0.981653	-0.132264	-2.09436	Q15008	Q15008	26S proteasome non-ATPase regulatory subunit 6	PSMD6
23.135	22.7883	22.8442	23.003	22.7736	23.3876			5	13	73.449	24.073	22.9225	23.0547	0.132244	0.250998	-0.132243	-0.633112	O75427	O75427	Leucine-rich repeat and calponin homology domain-containing protein 4	LRCH4
23.1165	23.17	23.0059	23.0652	23.2904	23.3335			3	5	118.13	2.0403	23.0974	23.2297	0.132233	0.617468	-0.132233	-1.37442	Q9ULH7	Q9ULH7	MKL/myocardin-like protein 2	MKL2
25.8151	26.2961	26.7204	26.1695	26.4106	26.6479			10	26.5	42.272	48.526	26.2772	26.4093	0.13216	0.168718	-0.132159	-0.446894	P51570	P51570	Galactokinase	GALK1
26.9398	27.1001	27.134	27.3141	27.0488	27.2067			5	27.5	21.732	17.108	27.0579	27.1899	0.13191	0.605954	-0.13191	-1.35199	Q92572	Q92572	AP-3 complex subunit sigma-1	AP3S1
25.4821	25.5485	25.8075	25.8623	25.5253	25.8461			9	27.2	43.482	26.242	25.6127	25.7445	0.131792	0.373183	-0.131792	-0.890615	Q6NVY1	Q6NVY1	3-hydroxyisobutyryl-CoA hydrolase, mitochondrial	HIBCH
24.7084	24.8572	25.0272	24.6244	25.2657	25.0982			4	18.5	36.864	10.999	24.8643	24.9961	0.131792	0.244468	-0.131792	-0.618795	Q9HBH5	Q9HBH5	Retinol dehydrogenase 14	RDH14
30.6369	30.3877	30.4229	30.7939	30.5302	30.5187			15	41.5	37.54	58.856	30.4825	30.6143	0.131758	0.48153	-0.131757	-1.10808	P37837	P37837	Transaldolase	TALDO1
21.7593	21.3405	21.8938	21.7306	21.7333	21.9249			2	5.1	57.005	4.375	21.6645	21.7963	0.131737	0.29959	-0.131737	-0.737647	Q9H9C1	Q9H9C1	Spermatogenesis-defective protein 39 homolog	VIPAS39
24.4748	24.8277	24.984	24.6567	24.9989	25.0253			2	21.9	15.489	3.804	24.7622	24.8937	0.131493	0.275217	-0.131492	-0.68563	O95139	O95139	NADH dehydrogenase [ubiquinone] 1 beta subcomplex subunit 6	NDUFB6
29.1595	28.7024	29.2109	29.049	29.2099	29.208			27	65.8	48.633	158.72	29.0243	29.1557	0.131409	0.315972	-0.131408	-0.772193	P35998	P35998	26S protease regulatory subunit 7	PSMC2
22.8247	23.1349	23.214	22.8248	23.2755	23.467			4	6.7	85.99	10.076	23.0579	23.1891	0.131243	0.229139	-0.131243	-0.58491	Q9NVE7	Q9NVE7	Pantothenate kinase 4	PANK4
26.3035	26.9225	26.6909	26.5962	27.0083	26.706			8	41.2	35.348	77.86	26.639	26.7701	0.13118	0.235986	-0.13118	-0.600096	Q13155	Q13155	Aminoacyl tRNA synthase complex-interacting multifunctional protein 2	AIMP2
26.6402	27.1008	26.9063	27.08	27.0715	26.8893			4	26.9	20.159	9.8775	26.8824	27.0136	0.131163	0.373122	-0.131162	-0.890489	P02511	P02511	Alpha-crystallin B chain	CRYAB
21.341	21.5802	21.441	21.872	21.4163	21.4673			2	4.1	98.565	2.5739	21.454	21.5852	0.131149	0.338788	-0.131148	-0.819805	P49754	P49754	Vacuolar protein sorting-associated protein 41 homolog	VPS41
25.7094	25.748	25.1303	25.478	25.7598	25.7432			3	18.1	23.773	12.266	25.5292	25.6603	0.131138	0.234606	-0.131138	-0.597042	O43402	O43402	ER membrane protein complex subunit 8	EMC8
21.7024	23.0388	23.7543	22.3521	22.5286	24.0079			3	9.7	43.661	2.5163	22.8318	22.9628	0.131018	0.0567102	-0.131019	-0.164133	Q9H3M7	Q9H3M7	Thioredoxin-interacting protein	TXNIP
21.9019	22.2332	22.532	22.418	22.571	22.0707			2	5.7	61.82	4.723	22.2224	22.3532	0.13089	0.217117	-0.13089	-0.558043	Q5JTD0	Q5JTD0	Tight junction-associated protein 1	TJAP1
24.0788	24.6459	24.9261	24.3682	24.7592	24.916			2	10.3	25.455	5.5619	24.5503	24.6811	0.130878	0.165614	-0.130878	-0.439582	O43759	O43759	Synaptogyrin-1	SYNGR1
28.5706	28.1954	27.8055	28.53	28.4193	28.0148			29	31	115.28	244.93	28.1905	28.3214	0.130861	0.184339	-0.130861	-0.483332	O14974	O14974	Protein phosphatase 1 regulatory subunit 12A	PPP1R12A
26.0575	26.0576	25.9317	26.4921	25.9375	26.0096			9	18.4	70.832	14.345	26.0156	26.1464	0.130798	0.296173	-0.130799	-0.730402	O43252	O43252	Bifunctional 3-phosphoadenosine 5-phosphosulfate synthase 1;Sulfate adenylyltransferase;Adenylyl-sulfate kinase	PAPSS1
27.3577	27.3481	27.1662	27.4808	27.3695	27.4139			13	43.3	56.256	95.708	27.2907	27.4214	0.130726	0.866756	-0.130726	-1.86313	P00390	P00390	Glutathione reductase, mitochondrial	GSR
27.7742	28.3871	28.5028	28.1333	28.4079	28.5149			4	25.4	25.809	323.31	28.2214	28.352	0.130661	0.198716	-0.130661	-0.516377	P60033	P60033	CD81 antigen	CD81
26.8371	27.0593	27.1988	27.0367	27.0885	27.3618			13	32.4	69.917	106	27.0318	27.1623	0.130587	0.375652	-0.130587	-0.895656	Q9NQW7	Q9NQW7	Xaa-Pro aminopeptidase 1	XPNPEP1
25.0034	25.0693	25.1655	24.9781	25.2779	25.3734			6	18.5	47.739	14.576	25.0794	25.2098	0.130377	0.436245	-0.130377	-1.01803	Q9C0E8	Q9C0E8	Protein lunapark	LNP
27.0049	27.2991	27.2421	27.1524	27.3853	27.3995			9	23.5	58.022	63.436	27.182	27.3124	0.130358	0.468001	-0.130358	-1.08128	O95747	O95747	Serine/threonine-protein kinase OSR1	OXSR1
23.2887	23.3572	23.1407	23.2825	23.4371	23.4575			4	4.7	104.2	4.2801	23.2622	23.3924	0.13018	0.703109	-0.13018	-1.54128	Q01968	Q01968	Inositol polyphosphate 5-phosphatase OCRL-1	OCRL
25.4064	25.3794	25.2113	25.4012	25.5841	25.402			7	50.4	27.678	57.417	25.3324	25.4624	0.130051	0.686531	-0.130051	-1.50895	Q9UKI2	Q9UKI2	Cdc42 effector protein 3	CDC42EP3
26.2148	26.5177	26.4481	26.2944	26.4081	26.8677			8	27.2	44.561	174.46	26.3935	26.5234	0.12989	0.261897	-0.129889	-0.656854	Q14318	Q14318	Peptidyl-prolyl cis-trans isomerase FKBP8	FKBP8
23.8934	23.5602	24.0656	23.8798	23.9607	24.0684			6	11.1	63.543	4.8473	23.8397	23.9696	0.129885	0.339668	-0.129884	-0.821629	Q8WXF7	Q8WXF7	Atlastin-1	ATL1
23.2932	23.5457	23.1311	23.1079	23.3487	23.9029			6	8	97.112	7.8993	23.3233	23.4531	0.129818	0.187584	-0.129817	-0.490831	Q5T447	Q5T447	E3 ubiquitin-protein ligase HECTD3	HECTD3
27.6076	27.8186	27.7076	27.7225	27.8323	27.9682			17	44.2	53.354	43.114	27.7113	27.841	0.129761	0.623474	-0.12976	-1.38612	Q6NUK1	Q6NUK1	Calcium-binding mitochondrial carrier protein SCaMC-1	SLC25A24
33.1845	33.2873	33.3966	33.4723	33.3595	33.4259			129	66.8	269.76	323.31	33.2895	33.4193	0.129753	0.869646	-0.129752	-1.86888	Q9Y490	Q9Y490	Talin-1	TLN1
27.0025	27.7528	27.7239	27.3067	27.698	27.8629			6	82.3	10.921	14.416	27.4931	27.6225	0.129463	0.164871	-0.129463	-0.437827	Q9NP97;Q8TF09	Q9NP97;Q8TF09	Dynein light chain roadblock-type 1;Dynein light chain roadblock-type 2	DYNLRB1;DYNLRB2
27.2328	27.6312	26.9781	27.3436	27.6267	27.26			10	33	41.569	13.652	27.2807	27.4101	0.129393	0.230523	-0.129392	-0.587987	Q92747	Q92747	Actin-related protein 2/3 complex subunit 1A	ARPC1A
28.0485	28.5626	28.399	28.3564	28.5664	28.4737			7	52.1	18.658	183.63	28.3367	28.4655	0.128824	0.323817	-0.128826	-0.788627	P63208	P63208	S-phase kinase-associated protein 1	SKP1
23.4748	23.4531	23.5144	23.5537	23.7896	23.4849			7	5.3	286.79	19.536	23.4808	23.6094	0.128651	0.614486	-0.128651	-1.36861	Q92508	Q92508	Piezo-type mechanosensitive ion channel component 1	PIEZO1
21.9221	22.1924	21.7783	21.8691	22.2634	22.1461			5	5.2	160.01	4.6199	21.9643	22.0929	0.128622	0.311691	-0.128622	-0.763195	Q92859	Q92859	Neogenin	NEO1
30.6877	30.9942	31.0048	31.2229	30.9132	30.9364			5	29.6	13.742	10.427	30.8956	31.0242	0.128613	0.374493	-0.128613	-0.89329	P62851	P62851	40S ribosomal protein S25	RPS25
25.0198	25.1829	24.9254	25.3504	24.8872	25.2759			1	11.6	16.39	9.4578	25.0427	25.1712	0.128477	0.32568	-0.128477	-0.792519	Q8NI22	Q8NI22	Multiple coagulation factor deficiency protein 2	MCFD2
24.5765	24.1902	24.2086	24.0461	24.4918	24.8228			3	18.1	21.25	5.6944	24.3251	24.4536	0.128468	0.190837	-0.128468	-0.498323	Q6NW29	Q6NW29	RWD domain-containing protein 4	RWDD4
24.2151	24.0761	24.1345	24.1358	24.4687	24.2064			12	8.6	217.17	14.607	24.1419	24.2703	0.128353	0.516782	-0.128352	-1.17759	P24928	P24928	DNA-directed RNA polymerase II subunit RPB1	POLR2A
28.9405	28.9292	29.1055	29.0165	29.08	29.2634			16	46.9	39.309	169.83	28.9917	29.12	0.128237	0.616522	-0.128237	-1.37258	Q70UQ0	Q70UQ0	Inhibitor of nuclear factor kappa-B kinase-interacting protein	IKBIP
22.2698	21.5492	21.7444	22.1163	21.9961	21.8356			3	4	85.947	2.3814	21.8545	21.9827	0.128176	0.21674	-0.128176	-0.557196	Q9P2E5	Q9P2E5	Chondroitin sulfate glucuronyltransferase	CHPF2
24.8901	25.1286	25.3831	25.1579	25.2689	25.3591			2	17.8	16.516	8.6137	25.134	25.262	0.127996	0.344828	-0.127996	-0.832318	O14880	O14880	Microsomal glutathione S-transferase 3	MGST3
26.4296	26.5483	26.8252	26.3352	26.96	26.8918			16	37.6	67.618	59.765	26.601	26.729	0.127983	0.216422	-0.127982	-0.55648	Q8IZ07;Q6ZTN6	Q8IZ07	Ankyrin repeat domain-containing protein 13A	ANKRD13A
23.7362	23.9855	23.6166	23.729	23.6795	24.3138			8	15.2	71.174	6.8157	23.7794	23.9074	0.127975	0.215494	-0.127975	-0.554394	Q06787	Q06787	Fragile X mental retardation protein 1	FMR1
21.8383	21.4104	21.9426	21.5468	22.088	21.9402			2	6.3	42.515	2.6339	21.7304	21.8583	0.127907	0.216989	-0.127907	-0.557754	Q8TBM8	Q8TBM8	DnaJ homolog subfamily B member 14	DNAJB14
18.4998	25.4381	25.7951	25.4337	25.5621	19.12			3	6	70.182	9.884	23.2443	23.3719	0.127613	0.0132361	-0.127612	-0.0400368	Q9UBU9	Q9UBU9	Nuclear RNA export factor 1	NXF1
23.4376	23.9665	24.1197	23.5221	24.1762	24.2084			3	10	41.975	6.3665	23.8413	23.9689	0.127611	0.156989	-0.127612	-0.419139	P26022	P26022	Pentraxin-related protein PTX3	PTX3
26.5911	26.9168	27.0314	27.1527	26.9045	26.8649			2	25	10.803	12.279	26.8464	26.974	0.12759	0.328743	-0.127591	-0.79891	P62304	P62304	Small nuclear ribonucleoprotein E	SNRPE
24.2493	24.8553	24.6484	24.3314	24.8695	24.9342			6	14	57.293	11.928	24.5844	24.7117	0.127338	0.186267	-0.127338	-0.487789	Q01581;P54868	Q01581	Hydroxymethylglutaryl-CoA synthase, cytoplasmic	HMGCS1
26.4339	26.7424	26.9017	26.7019	26.8318	26.9258			41	20.5	271.61	72.262	26.6927	26.8198	0.127165	0.347175	-0.127165	-0.837171	Q9Y4G6	Q9Y4G6	Talin-2	TLN2
25.7682	25.9344	25.8112	25.82	26.2099	25.8638			9	14.7	97.668	14.812	25.8379	25.9646	0.126661	0.403632	-0.126661	-0.952477	Q5H9R7	Q5H9R7	Serine/threonine-protein phosphatase 6 regulatory subunit 3	PPP6R3
24.9125	24.8606	24.3831	24.3523	25.0603	25.1231			4	19.5	34.188	6.7414	24.7187	24.8452	0.126505	0.158601	-0.126505	-0.422974	Q9Y6I9	Q9Y6I9	Testis-expressed sequence 264 protein	TEX264
22.0902	22.1699	22.4084	22.4511	22.0708	22.5257			3	3.9	167.7	5.4907	22.2228	22.3492	0.126398	0.301889	-0.126398	-0.742515	O15085	O15085	Rho guanine nucleotide exchange factor 11	ARHGEF11
25.4091	25.3366	25.9862	25.8131	25.3728	25.9246			2	17	24.49	3.1979	25.5773	25.7035	0.126213	0.180726	-0.126213	-0.474954	Q9NQ50	Q9NQ50	39S ribosomal protein L40, mitochondrial	MRPL40
26.8164	27.0036	26.9468	26.8815	26.9729	27.2905			15	31.4	76.096	249.65	26.9223	27.0483	0.12603	0.391641	-0.126029	-0.928198	O96005	O96005	Cleft lip and palate transmembrane protein 1	CLPTM1
26.3032	26.5909	26.5894	26.8836	26.681	26.2965			10	31.4	50.195	32.161	26.4945	26.6203	0.12583	0.25364	-0.12583	-0.638883	P80303	P80303	Nucleobindin-2;Nesfatin-1	NUCB2
27.5348	27.7216	27.6707	27.6512	27.7429	27.91			20	37.4	72.379	249.6	27.6424	27.768	0.125671	0.597848	-0.125671	-1.33619	Q8WVM8	Q8WVM8	Sec1 family domain-containing protein 1	SCFD1
27.5185	27.3651	27.3694	27.4336	27.6022	27.5942			3	34.7	15.911	14.97	27.4177	27.5433	0.125654	0.77671	-0.125654	-1.68526	Q96C90	Q96C90	Protein phosphatase 1 regulatory subunit 14B	PPP1R14B
21.258	21.3814	21.9728	21.5839	21.6012	21.8034			1	2.5	53.846	2.0413	21.5374	21.6628	0.125454	0.20989	-0.125455	-0.541759	Q6UX04	Q6UX04	Peptidyl-prolyl cis-trans isomerase CWC27 homolog	CWC27
22.4088	22.9855	22.7282	23.0316	23.0429	22.4234			4	17.4	40.294	4.627	22.7075	22.8326	0.125113	0.180261	-0.125112	-0.473874	Q00587	Q00587	Cdc42 effector protein 1	CDC42EP1
24.1088	24.0345	23.9599	24.2837	24.1005	24.0937			10	9.2	164.66	13.466	24.0344	24.1593	0.12488	0.759128	-0.12488	-1.65077	Q8TER5	Q8TER5	Rho guanine nucleotide exchange factor 40	ARHGEF40
22.2927	22.9444	21.9564	22.3643	22.9887	22.2142			3	14.9	31.827	2.493	22.3978	22.5224	0.124607	0.121403	-0.124607	-0.332608	O60671	O60671	Cell cycle checkpoint protein RAD1	RAD1
24.9689	25.4341	25.5153	25.4493	25.6819	25.1604			4	29.3	17.676	16.661	25.3061	25.4305	0.124456	0.212311	-0.124456	-0.547225	Q8WVJ2	Q8WVJ2	NudC domain-containing protein 2	NUDCD2
28.86	28.902	29.1642	28.956	29.1917	29.1515			13	36.8	47.628	84.109	28.9754	29.0997	0.12434	0.44605	-0.124339	-1.03761	Q8NBS9	Q8NBS9	Thioredoxin domain-containing protein 5	TXNDC5
31.3547	31.7356	31.7911	31.7222	31.8117	31.7191			17	44.1	48.121	228.55	31.6271	31.751	0.123875	0.368856	-0.123875	-0.881764	Q15084	Q15084	Protein disulfide-isomerase A6	PDIA6
21.8216	22.4636	22.8182	22.0263	22.6626	22.7858			1	3	43.089	2.1846	22.3678	22.4916	0.123737	0.120425	-0.123737	-0.330176	Q92604	Q92604	Acyl-CoA:lysophosphatidylglycerol acyltransferase 1	LPGAT1
27.4376	27.5544	27.6327	27.6346	27.7062	27.6548			12	27.2	57.563	58.053	27.5416	27.6652	0.123638	0.955923	-0.123638	-2.04208	Q9Y285	Q9Y285	Phenylalanine--tRNA ligase alpha subunit	FARSA
26.4141	26.3851	26.7366	26.3957	26.5754	26.9355			12	24.3	81.224	33.923	26.5119	26.6356	0.123636	0.252003	-0.123638	-0.635308	P13798	P13798	Acylamino-acid-releasing enzyme	APEH
26.8909	26.7724	26.7691	26.9577	26.9608	26.8844			15	16.8	113.01	33.666	26.8108	26.9343	0.123486	1.22899	-0.123486	-2.61641	O94855	O94855	Protein transport protein Sec24D	SEC24D
25.628	25.555	25.7691	25.7536	25.938	25.6303			9	26.5	62.518	26.21	25.6507	25.774	0.123272	0.491617	-0.123273	-1.12802	Q9UMX0	Q9UMX0	Ubiquilin-1	UBQLN1
27.601	27.4882	27.3872	27.617	27.4509	27.7768			3	21.3	16.762	11.921	27.4921	27.6149	0.122795	0.47301	-0.122796	-1.09121	P20674	P20674	Cytochrome c oxidase subunit 5A, mitochondrial	COX5A
21.8553	21.6548	21.6994	21.6231	22.0929	21.8611			2	2.1	150.7	1.3838	21.7365	21.8591	0.122562	0.341171	-0.122562	-0.824746	O60503	O60503	Adenylate cyclase type 9	ADCY9
21.882	21.4144	20.1633	21.3976	20.9636	21.4662			2	16.3	20.066	2.9717	21.1533	21.2758	0.122538	0.0806191	-0.122536	-0.228342	Q9NQ92	Q9NQ92	Coordinator of PRMT5 and differentiation stimulator	COPRS
27.0644	27.2787	27.24	27.1418	27.4195	27.3888			8	33.1	38.287	260.32	27.1943	27.3167	0.122343	0.484193	-0.122342	-1.11335	O14828	O14828	Secretory carrier-associated membrane protein 3	SCAMP3
25.2799	24.6615	25.1206	25.1945	25.1699	25.0639			4	22.2	20.576	8.7129	25.0207	25.1428	0.122091	0.255854	-0.122091	-0.643712	Q9H0U6	Q9H0U6	39S ribosomal protein L18, mitochondrial	MRPL18
26.4918	25.9554	26.2654	26.3666	26.1308	26.5809			13	23.1	44.348	5.3341	26.2375	26.3595	0.121906	0.23666	-0.121907	-0.601586	Q58FF8	Q58FF8	Putative heat shock protein HSP 90-beta 2	HSP90AB2P
28.644	28.6817	28.8214	28.661	28.8734	28.9783			22	54.5	56.94	323.31	28.7157	28.8376	0.121845	0.492686	-0.121845	-1.13013	Q16851	Q16851	UTP--glucose-1-phosphate uridylyltransferase	UGP2
21.4264	21.0032	20.8746	21.2271	21.4799	20.9622			3	4.4	98.918	3.1163	21.1014	21.223	0.121628	0.210571	-0.121628	-0.543297	Q969V6	Q969V6	MKL/myocardin-like protein 1	MKL1
30.9813	31.3507	31.4094	31.2949	31.4271	31.384			10	64.6	20.697	143.82	31.2472	31.3687	0.121485	0.363447	-0.121485	-0.870678	P84077;P61204	P84077;P61204	ADP-ribosylation factor 1;ADP-ribosylation factor 3	ARF1;ARF3
31.0348	31.1651	31.4745	32.0173	31.2086	30.8125			4	26.7	10.18	7.1632	31.2248	31.3461	0.121332	0.116816	-0.121332	-0.321175	P06703	P06703	Protein S100-A6	S100A6
23.1326	22.8977	22.9206	22.8411	23.17	23.3033			3	10.5	42.139	7.1583	22.9836	23.1048	0.121176	0.31728	-0.121177	-0.774938	P56589	P56589	Peroxisomal biogenesis factor 3	PEX3
24.9766	24.7002	24.9009	24.8548	24.9136	25.1717			10	15.1	92.742	16.136	24.8593	24.98	0.120796	0.400879	-0.120797	-0.946912	Q9UP83	Q9UP83	Conserved oligomeric Golgi complex subunit 5	COG5
26.0108	26.6836	26.9428	26.3001	26.7698	26.9295			5	20.5	29.574	323.31	26.5457	26.6665	0.12075	0.132293	-0.120749	-0.359485	P40261	P40261	Nicotinamide N-methyltransferase	NNMT
27.4775	27.1617	26.6523	26.5678	27.4281	27.6552			5	32.6	20.777	13.931	27.0972	27.217	0.119835	0.105562	-0.119834	-0.292821	Q04760	Q04760	Lactoylglutathione lyase	GLO1
22.9962	23.65	23.1349	23.8136	23.2402	23.0865			3	7.7	47.34	2.5128	23.2604	23.3801	0.119745	0.150031	-0.119745	-0.402504	Q6GMV2	Q6GMV2	SET and MYND domain-containing protein 5	SMYD5
29.74	29.6844	29.5821	29.8007	29.7069	29.8578			10	39.4	42.613	196.75	29.6688	29.7885	0.119682	0.872679	-0.119682	-1.87492	P61163	P61163	Alpha-centractin	ACTR1A
21.2957	21.019	21.1635	21.1937	21.9699	20.6727			1	6.5	25.788	4.1993	21.1594	21.2788	0.119389	0.112319	-0.119389	-0.309897	Q9P1T7	Q9P1T7	MyoD family inhibitor domain-containing protein	MDFIC
25.2885	25.2382	25.257	25.16	25.5404	25.4413			10	19.4	65.071	14.997	25.2612	25.3806	0.119347	0.446787	-0.119347	-1.03908	Q92696	Q92696	Geranylgeranyl transferase type-2 subunit alpha	RABGGTA
29.0073	29.0889	29.3072	29.2541	29.229	29.2782			21	44.6	50.679	161.79	29.1344	29.2538	0.11932	0.587668	-0.119321	-1.31633	Q16181;Q6ZU15	Q16181	Septin-7	2019-09-07
29.3398	29.367	29.6148	29.2918	29.5678	29.8199			34	37.7	114.76	185.79	29.4405	29.5598	0.119278	0.271873	-0.119277	-0.678428	P16615;O14983;Q93084	P16615	Sarcoplasmic/endoplasmic reticulum calcium ATPase 2	ATP2A2
27.2651	27.3243	27.4301	27.3283	27.4457	27.6031			12	43.4	37.186	46.383	27.3398	27.4591	0.119215	0.569292	-0.119215	-1.28046	P62140	P62140	Serine/threonine-protein phosphatase PP1-beta catalytic subunit	PPP1CB
21.5504	20.9398	21.2027	21.5758	21.1229	21.3512			1	3.4	57.818	3.6687	21.231	21.35	0.119017	0.209617	-0.119017	-0.541142	O95376	O95376	E3 ubiquitin-protein ligase ARIH2	ARIH2
25.23	25.5799	25.5953	25.4352	25.5078	25.8192			10	18.8	83.134	34.854	25.4684	25.5874	0.118979	0.286518	-0.118979	-0.709847	P22033	P22033	Methylmalonyl-CoA mutase, mitochondrial	MUT
28.0638	28.2571	28.259	28.1901	28.4193	28.3273			20	46.9	60.741	240.08	28.1933	28.3122	0.118937	0.569325	-0.118937	-1.28052	Q8IWE2	Q8IWE2	Protein NOXP20	FAM114A1
25.3057	25.6658	25.8165	25.3839	25.7975	25.963			7	18.1	60.586	20.84	25.596	25.7148	0.118803	0.199386	-0.118804	-0.517906	P0DN79;P35520	P0DN79;P35520	Cystathionine beta-synthase	CBS
31.6381	31.7574	31.8866	31.7748	31.7932	32.0704			6	52.4	11.74	316.91	31.7607	31.8795	0.118755	0.423996	-0.118755	-0.993484	P31949	P31949	Protein S100-A11;Protein S100-A11, N-terminally processed	S100A11
28.7068	28.7775	28.7566	28.693	29.096	28.8082			26	69.9	49.906	106.36	28.747	28.8657	0.118753	0.415362	-0.118753	-0.976131	Q13885	Q13885	Tubulin beta-2A chain	TUBB2A
23.635	23.4458	23.0449	23.83	23.6021	23.0497			4	24.3	32.962	3.5485	23.3753	23.4939	0.118671	0.153018	-0.118671	-0.409662	Q96H79	Q96H79	Zinc finger CCCH-type antiviral protein 1-like	ZC3HAV1L
23.1663	23.5312	22.7337	23.4091	23.1858	23.1919			6	9.2	91.866	13.759	23.1438	23.2623	0.118532	0.187207	-0.118532	-0.489961	P30260	P30260	Cell division cycle protein 27 homolog	CDC27
25.9838	26.0773	26.0896	26.1427	26.1814	26.1814	+	Control_APG7	6	29.1	24.935	38.005	26.0502	26.1685	0.118299	1.52504	-0.118299	-3.30294	P51809	P51809	Vesicle-associated membrane protein 7	VAMP7
29.2677	29.3151	29.4517	29.5814	29.4073	29.4005			11	61	26.411	323.31	29.3448	29.4631	0.118284	0.662273	-0.118285	-1.46169	P28066	P28066	Proteasome subunit alpha type-5	PSMA5
21.8046	22.6602	22.5108	22.0611	23.2255	22.0436			3	7.9	57.034	5.7751	22.3252	22.4434	0.118208	0.0891129	-0.118208	-0.250568	Q9NUJ3	Q9NUJ3	T-complex protein 11-like protein 1	TCP11L1
27.4212	27.1691	27.1762	27.3284	27.5165	27.2752			3	35.7	12.476	8.8177	27.2555	27.3734	0.117916	0.46055	-0.117915	-1.06648	P14174	P14174	Macrophage migration inhibitory factor	MIF
24.0832	23.8844	23.7681	24.0357	24.08	23.9737			4	8.2	62.01	6.7033	23.9119	24.0298	0.117901	0.53595	-0.117902	-1.21522	Q5NDL2	Q5NDL2	EGF domain-specific O-linked N-acetylglucosamine transferase	EOGT
25.5766	25.3598	25.49	25.6091	25.4774	25.6934			9	11.7	107.17	75.159	25.4755	25.5933	0.117811	0.5914	-0.117811	-1.32361	Q8TD19	Q8TD19	Serine/threonine-protein kinase Nek9	NEK9
24.9842	24.3888	24.408	24.6141	24.8825	24.6377			12	14.7	141.29	19.253	24.5937	24.7114	0.117739	0.214361	-0.117739	-0.551845	Q9C0C9	Q9C0C9	E2/E3 hybrid ubiquitin-protein ligase UBE2O	UBE2O
24.8937	24.6407	24.7261	24.9083	24.9336	24.7718			9	8	123.9	6.1374	24.7535	24.8712	0.11771	0.58569	-0.117711	-1.31247	O14776	O14776	Transcription elongation regulator 1	TCERG1
26.2594	26.5613	26.5138	26.4982	26.4837	26.7037			13	19.6	100.29	55.99	26.4448	26.5619	0.117029	0.424806	-0.117029	-0.995109	O76024	O76024	Wolframin	WFS1
22.5544	22.8667	22.7266	22.6537	22.9841	22.8608			2	6.2	43.816	3.9185	22.7159	22.8329	0.116993	0.370721	-0.116992	-0.885579	Q86VN1	Q86VN1	Vacuolar protein-sorting-associated protein 36	VPS36
23.9799	23.8951	23.9354	24.172	23.9769	24.0121			2	10.5	23.297	5.1475	23.9368	24.0537	0.116882	0.836687	-0.116882	-1.80346	Q8NB37	Q8NB37	Parkinson disease 7 domain-containing protein 1	PDDC1
25.7352	25.8918	25.5968	26.077	25.8943	25.603			9	33.2	37.806	38.238	25.7413	25.8581	0.116854	0.291455	-0.116853	-0.720372	Q9UDY4	Q9UDY4	DnaJ homolog subfamily B member 4	DNAJB4
23.7834	23.8715	23.9781	23.723	24.2314	24.0283			5	16.9	51.844	17.94	23.8776	23.9942	0.116608	0.299505	-0.116606	-0.737467	Q5TFE4	Q5TFE4	5-nucleotidase domain-containing protein 1	NT5DC1
30.2315	30.2532	30.4018	30.1945	30.4287	30.6123			30	50.3	83.165	323.31	30.2955	30.4118	0.116348	0.367954	-0.116348	-0.879916	P41250	P41250	Glycine--tRNA ligase	GARS
26.4669	26.6929	26.6492	26.9261	26.6634	26.5681			7	36.7	19.398	12.91	26.603	26.7192	0.116247	0.38361	-0.116247	-0.911877	Q9GZZ1	Q9GZZ1	N-alpha-acetyltransferase 50	NAA50
31.9614	31.7666	31.6114	31.9382	31.9784	31.7712			71	69.2	121	323.31	31.7798	31.8959	0.116133	0.413334	-0.116132	-0.972048	P27816	P27816	Microtubule-associated protein 4	MAP4
23.5921	24.1233	23.9778	23.8221	24.1445	24.0749			1	2.3	85.076	1.7531	23.8977	24.0138	0.116123	0.246499	-0.116123	-0.623256	Q9UJX4	Q9UJX4	Anaphase-promoting complex subunit 5	ANAPC5
22.008	22.1898	21.6197	22.2529	22.4517	21.461			1	12.8	10.645	2.2864	21.9392	22.0552	0.115993	0.122407	-0.115993	-0.335102	Q9Y6D0	Q9Y6D0	Selenoprotein K	SELK
25.8994	25.9005	25.9411	26.0768	25.9139	26.098			18	17.5	164.98	44.189	25.9137	26.0296	0.115902	0.905102	-0.115902	-1.93969	Q14C86	Q14C86	GTPase-activating protein and VPS9 domain-containing protein 1	GAPVD1
25.9773	25.8871	26.0892	26.1188	26.2592	25.9221			21	25.4	128.3	30.866	25.9845	26.1	0.115534	0.434463	-0.115534	-1.01446	Q93009	Q93009	Ubiquitin carboxyl-terminal hydrolase 7	USP7
26.0564	26.096	25.9702	26.2669	26.0225	26.1796			6	15.3	44.387	16.95	26.0409	26.1563	0.115488	0.647926	-0.115488	-1.43375	Q9Y639	Q9Y639	Neuroplastin	NPTN
29.7463	29.876	30.0698	29.9356	29.9328	30.1694			18	82.7	36.071	180.76	29.8974	30.0126	0.115246	0.39823	-0.115245	-0.941551	O00151	O00151	PDZ and LIM domain protein 1	PDLIM1
26.8845	26.6968	26.1385	26.433	26.6925	26.94			4	31.8	21.671	13.512	26.5733	26.6885	0.115221	0.1618	-0.115221	-0.430565	O00264	O00264	Membrane-associated progesterone receptor component 1	PGRMC1
24.1285	23.105	23.6388	23.4359	23.741	24.0407			4	32.9	15.892	5.8931	23.6241	23.7392	0.11512	0.122516	-0.11512	-0.335372	Q9NZT1	Q9NZT1	Calmodulin-like protein 5	CALML5
23.377	23.4521	23.955	23.7375	23.5946	23.7974			3	20.7	23.003	6.1033	23.5947	23.7098	0.115097	0.236898	-0.115097	-0.602112	O95379	O95379	Tumor necrosis factor alpha-induced protein 8	TNFAIP8
25.4917	25.9146	25.6837	25.8208	26.0546	25.5594			7	28.1	36.521	20.488	25.6967	25.8116	0.114914	0.24085	-0.114914	-0.610834	O00273	O00273	DNA fragmentation factor subunit alpha	DFFA
24.64	24.2241	23.8345	24.3501	24.7028	23.9894			4	3.8	160.61	6.5522	24.2328	24.3474	0.114563	0.136098	-0.114562	-0.368791	P02462	P02462	Collagen alpha-1(IV) chain;Arresten	COL4A1
22.6052	22.6995	22.7277	22.6981	22.7838	22.8936			4	7.8	58.042	1.6486	22.6775	22.7918	0.114349	0.779653	-0.114349	-1.69103	Q6UW63	Q6UW63	KDEL motif-containing protein 1	KDELC1
23.5538	23.6852	23.3164	23.2767	23.815	23.8065			2	1.3	153.85	1.9242	23.5185	23.6327	0.114241	0.212995	-0.114241	-0.548768	O15040	O15040	Tectonin beta-propeller repeat-containing protein 2	TECPR2
25.8956	25.9904	25.853	26.2143	25.895	25.9721			11	22	69.223	35.319	25.913	26.0272	0.114162	0.474151	-0.114162	-1.09347	O76031	O76031	ATP-dependent Clp protease ATP-binding subunit clpX-like, mitochondrial	CLPX
23.7438	24.1021	24.1111	24.3074	23.7912	24.2007			7	7.4	149.11	11.754	23.9856	24.0998	0.114132	0.224759	-0.114132	-0.575152	P46934	P46934	E3 ubiquitin-protein ligase NEDD4	NEDD4
26.8322	27.1184	26.9124	26.9148	27.239	27.0515			13	30.1	59.709	160.18	26.9543	27.0684	0.114107	0.377466	-0.114108	-0.89936	Q9NPQ8;Q9NVN3	Q9NPQ8	Synembryn-A	RIC8A
27.5792	27.611	27.6446	27.8517	27.7106	27.6146			9	58.1	19.73	22.702	27.6116	27.7256	0.114027	0.731838	-0.114026	-1.59737	Q9UMY4	Q9UMY4	Sorting nexin-12	SNX12
22.9187	23.0451	23.0826	22.9177	22.8847	23.5858			2	3.1	84.639	1.631	23.0155	23.1294	0.113939	0.186155	-0.113939	-0.48753	O15111	O15111	Inhibitor of nuclear factor kappa-B kinase subunit alpha	CHUK
28.7547	28.7367	28.6322	28.8862	28.7557	28.8235			14	59.9	32.251	138.69	28.7079	28.8218	0.113924	0.995836	-0.113925	-2.12332	O43396	O43396	Thioredoxin-like protein 1	TXNL1
28.8186	29.1849	29.4584	29.1615	29.1146	29.5275			14	48.6	28.723	92.987	29.154	29.2679	0.113909	0.192669	-0.113907	-0.502533	Q06323	Q06323	Proteasome activator complex subunit 1	PSME1
22.0811	22.1655	21.9974	21.7736	22.0549	22.7567			1	4.2	32.377	3.8514	22.0813	22.1951	0.113743	0.142303	-0.113743	-0.383873	Q96F24	Q96F24	Nuclear receptor-binding factor 2	NRBF2
28.135	28.5928	28.2829	28.5843	28.4561	28.3115			3	33.1	12.895	175.5	28.3369	28.4506	0.113703	0.294934	-0.113702	-0.727771	P58546	P58546	Myotrophin	MTPN
25.5071	25.4865	25.4887	25.6051	25.6204	25.5978	+	Control_APG7	5	19.5	34.47	14.194	25.4941	25.6078	0.113651	3.58092	-0.113652	-12.1601	Q9H936;Q9H1K4	Q9H936	Mitochondrial glutamate carrier 1	SLC25A22
22.0809	22.1057	22.2693	21.8822	22.2932	22.6207			4	8	76.21	2.9372	22.1519	22.2653	0.113428	0.196678	-0.113427	-0.511721	Q8TAF3	Q8TAF3	WD repeat-containing protein 48	WDR48
29.4767	29.364	29.4669	29.643	29.5091	29.4945			18	52.7	57.221	203.8	29.4359	29.5489	0.113005	0.886054	-0.113005	-1.90159	P26599;O95758	P26599	Polypyrimidine tract-binding protein 1	PTBP1
22.6037	22.616	22.6828	22.6375	22.8085	22.7953			2	9.4	24.086	1.8055	22.6342	22.7471	0.11294	0.874047	-0.11294	-1.87764	Q9UJG1	Q9UJG1	Motile sperm domain-containing protein 1	MOSPD1
29.2708	29.1436	29.1629	29.3546	29.2246	29.3367			29	27.8	150.56	323.31	29.1925	29.3053	0.112867	0.929498	-0.112867	-1.9887	Q8WX93	Q8WX93	Palladin	PALLD
21.8491	21.7083	21.6431	21.9595	21.9566	21.6227			1	3	57.26	3.8958	21.7335	21.8462	0.112728	0.370883	-0.112729	-0.885912	Q00613	Q00613	Heat shock factor protein 1	HSF1
26.6037	26.7252	26.8173	27.0019	26.5895	26.8918			7	30.5	35.816	34.157	26.7154	26.8277	0.112322	0.336196	-0.112322	-0.814422	Q13011	Q13011	Delta(3,5)-Delta(2,4)-dienoyl-CoA isomerase, mitochondrial	ECH1
27.5237	27.7473	27.7163	27.4591	28.0152	27.8494			19	39.1	82.447	233.1	27.6624	27.7746	0.112141	0.247899	-0.11214	-0.626326	P98082	P98082	Disabled homolog 2	DAB2
26.0787	26.538	26.6164	26.1595	26.6513	26.7568			17	20.5	111.54	77.597	26.411	26.5226	0.111534	0.169165	-0.111534	-0.447944	Q92974	Q92974	Rho guanine nucleotide exchange factor 2	ARHGEF2
20.524	20.3461	20.7953	20.1443	20.9538	20.9019			2	3.4	71.729	2.0361	20.5551	20.6667	0.111525	0.141296	-0.111523	-0.381434	Q9Y6Y0	Q9Y6Y0	Influenza virus NS1A-binding protein	IVNS1ABP
29.5277	29.8816	29.7484	29.9232	29.7742	29.7944			5	37	15.936	33.108	29.7192	29.8306	0.11138	0.418889	-0.11138	-0.983225	P00441	P00441	Superoxide dismutase [Cu-Zn]	SOD1
27.8687	27.8075	27.9118	27.8436	28.1295	27.9486			44	39.6	167.35	174.03	27.8627	27.9739	0.111219	0.554883	-0.111219	-1.25229	Q08378	Q08378	Golgin subfamily A member 3	GOLGA3
23.5122	23.4475	24.1547	23.8269	23.5941	24.0268			5	8.4	70.783	4.0988	23.7048	23.8159	0.111156	0.161887	-0.111156	-0.430771	Q8IXI2	Q8IXI2	Mitochondrial Rho GTPase 1	RHOT1
22.9075	23.0422	22.831	23.0386	23.0483	23.027			2	27.5	11.835	4.5996	22.9269	23.038	0.111084	0.829938	-0.111085	-1.79011	Q9BW61	Q9BW61	DET1- and DDB1-associated protein 1	DDA1
28.7205	28.7928	28.8096	28.8213	28.9455	28.8888			15	54.6	36.112	323.31	28.7743	28.8852	0.110886	1.15625	-0.110886	-2.45879	P05198	P05198	Eukaryotic translation initiation factor 2 subunit 1	EIF2S1
22.8051	23.2904	23.548	23.3228	23.1411	23.512			4	8.8	65.38	4.1958	23.2145	23.3253	0.110798	0.172825	-0.110797	-0.456529	Q53GS9	Q53GS9	U4/U6.U5 tri-snRNP-associated protein 2	USP39
25.469	25.4353	25.6512	25.7502	25.6588	25.4788			6	20.8	37.535	13.258	25.5185	25.6293	0.110781	0.458962	-0.11078	-1.06333	Q9H9J2	Q9H9J2	39S ribosomal protein L44, mitochondrial	MRPL44
24.5106	24.4461	24.43	24.2246	24.5946	24.8993			4	18.8	38.197	7.1192	24.4622	24.5728	0.110609	0.219102	-0.110608	-0.562498	Q12893	Q12893	Transmembrane protein 115	TMEM115
22.8088	23.2246	22.9681	23.0075	23.1721	23.1525			3	6.8	52.263	4.2712	23.0005	23.1107	0.110228	0.346841	-0.110228	-0.836482	Q8IX04	Q8IX04	Ubiquitin-conjugating enzyme E2 variant 3	UEVLD
24.6037	24.3973	24.57	24.6046	24.816	24.4806			5	16.6	53.198	9.2692	24.5237	24.6337	0.110067	0.398105	-0.110068	-0.941299	Q9Y2Z4	Q9Y2Z4	Tyrosine--tRNA ligase, mitochondrial	YARS2
24.3469	23.823	22.9171	23.4306	24.0542	23.9321			5	20.6	29.277	10.373	23.6957	23.8056	0.109974	0.0848738	-0.109974	-0.239511	Q96E11	Q96E11	Ribosome-recycling factor, mitochondrial	MRRF
27.6084	27.9693	28.1893	27.9502	28.0893	28.0568			7	34.8	35.54	141.63	27.9223	28.0321	0.109755	0.24916	-0.109755	-0.62909	P55735	P55735	Protein SEC13 homolog	SEC13
26.3691	26.5125	26.4799	26.5446	26.6237	26.5217			3	26.9	20.082	8.4346	26.4538	26.5633	0.109516	0.962972	-0.109516	-2.05637	P62330	P62330	ADP-ribosylation factor 6	ARF6
24.1694	24.6655	25.1292	24.0793	24.5048	25.7086			5	2.5	290.38	1.742	24.6547	24.7642	0.109507	0.0681475	-0.109507	-0.195165	O15078	O15078	Centrosomal protein of 290 kDa	CEP290
29.8216	29.7356	29.9983	30.0087	29.8068	30.0684			17	56.8	50.8	323.31	29.8519	29.9613	0.10944	0.42176	-0.109441	-0.988995	P39656	P39656	Dolichyl-diphosphooligosaccharide--protein glycosyltransferase 48 kDa subunit	DDOST
25.932	25.4699	25.8707	25.955	25.9581	25.6876			11	28.8	51.976	19.798	25.7575	25.8669	0.109402	0.255127	-0.109402	-0.642128	Q9Y512	Q9Y512	Sorting and assembly machinery component 50 homolog	SAMM50
23.9248	23.723	24.0084	23.6778	24.1281	24.1781			12	28.1	59.024	7.2278	23.8854	23.9947	0.109287	0.238795	-0.109287	-0.606302	P16298	P16298	Serine/threonine-protein phosphatase 2B catalytic subunit beta isoform	PPP3CB
27.2139	27.4237	27.3596	26.754	27.5617	28.0092			9	28.9	45.807	43.268	27.3324	27.4416	0.109228	0.105726	-0.109228	-0.29324	Q6PIU2	Q6PIU2	Neutral cholesterol ester hydrolase 1	NCEH1
25.0998	25.0348	24.6509	25.1659	25.1593	24.7876			4	25.9	21.163	7.8373	24.9285	25.0376	0.109068	0.227351	-0.109068	-0.580932	Q9BQE4	Q9BQE4	Selenoprotein S	VIMP
25.1373	25.1474	25.3559	25.413	25.2126	25.3416			11	38.4	39.154	31.957	25.2135	25.3224	0.10887	0.517951	-0.10887	-1.17989	Q4G0F5	Q4G0F5	Vacuolar protein sorting-associated protein 26B	VPS26B
25.1669	25.5033	25.4826	25.4585	25.4287	25.5918			9	15.1	76.364	87.954	25.3842	25.493	0.10877	0.381519	-0.108771	-0.907621	Q13976	Q13976	cGMP-dependent protein kinase 1	PRKG1
34.8969	35.0751	35.0198	35.0801	35.1852	35.0527			36	76.1	38.604	323.31	34.9973	35.106	0.108742	0.752766	-0.108744	-1.63831	P07355;A6NMY6	P07355;A6NMY6	Annexin A2;Putative annexin A2-like protein	ANXA2;ANXA2P2
26.8097	26.3272	26.551	26.8576	26.7441	26.4123			7	33.9	25.171	19.403	26.5626	26.6713	0.108694	0.21932	-0.108693	-0.562985	Q9Y3B3	Q9Y3B3	Transmembrane emp24 domain-containing protein 7	TMED7
24.5343	24.5847	24.5674	24.5946	24.7928	24.625			8	18.7	55.405	5.1212	24.5621	24.6708	0.10865	0.791513	-0.108651	-1.71434	P20839	P20839	Inosine-5-monophosphate dehydrogenase 1	IMPDH1
27.7701	27.8232	27.7582	27.68	28.0711	27.9263			20	19.9	144.75	131.55	27.7838	27.8925	0.108641	0.39625	-0.108641	-0.937541	Q13045	Q13045	Protein flightless-1 homolog	FLII
21.6976	21.8053	21.3278	21.9023	21.8119	21.4422			2	19.9	15.086	2.973	21.6102	21.7188	0.108572	0.208265	-0.108573	-0.538082	O43716	O43716	Glutamyl-tRNA(Gln) amidotransferase subunit C, mitochondrial	GATC
27.3359	27.1777	27.0796	27.4661	27.422	27.0307			13	40.5	39.829	46.545	27.1977	27.3062	0.108519	0.277342	-0.108519	-0.690196	P50552	P50552	Vasodilator-stimulated phosphoprotein	VASP
27.1145	27.7933	27.8094	27.562	27.8102	27.6685			6	34.7	24.267	21.022	27.5724	27.6803	0.107883	0.169817	-0.107884	-0.449476	O95716	O95716	Ras-related protein Rab-3D	RAB3D
22.9139	23.1502	23.2332	23.2451	23.2049	23.1704			5	19.1	47.107	8.5294	23.0991	23.2068	0.107727	0.476781	-0.107728	-1.09868	Q5EBL4	Q5EBL4	RILP-like protein 1	RILPL1
32.6997	32.5047	32.6451	32.8055	32.6815	32.6851			50	69	67.819	323.31	32.6165	32.724	0.107513	0.689815	-0.107515	-1.51535	P26038	P26038	Moesin	MSN
29.2601	29.3316	29.138	29.4277	29.4601	29.1641			4	24.8	17.779	36.48	29.2432	29.3506	0.107361	0.417666	-0.107362	-0.980767	P83731	P83731	60S ribosomal protein L24	RPL24
24.0696	24.0161	24.5884	23.949	24.5645	24.4819			17	30.3	60.886	20.623	24.2247	24.3318	0.107126	0.150398	-0.107126	-0.403386	Q9NZN3	Q9NZN3	EH domain-containing protein 3	EHD3
24.2893	24.2972	24.5156	24.2048	24.5957	24.6224			7	22.1	54.862	18.663	24.3674	24.4743	0.10693	0.279258	-0.10693	-0.694309	O94888	O94888	UBX domain-containing protein 7	UBXN7
25.8444	26.0365	25.9572	25.899	26.2135	26.0455			5	25.8	31.512	13.053	25.946	26.0527	0.106627	0.42735	-0.106627	-1.00021	P54709	P54709	Sodium/potassium-transporting ATPase subunit beta-3	ATP1B3
21.5059	21.8054	21.7938	21.0391	22.0576	22.328			2	3.2	82.694	3.1786	21.7017	21.8083	0.10656	0.0940934	-0.106559	-0.263468	Q7L0J3	Q7L0J3	Synaptic vesicle glycoprotein 2A	SV2A
26.5523	26.6544	26.6514	26.6017	26.7788	26.7972			11	26.8	54.099	139.24	26.6194	26.7259	0.106524	0.684482	-0.106524	-1.50496	O43237	O43237	Cytoplasmic dynein 1 light intermediate chain 2	DYNC1LI2
29.2487	29.1403	29.0096	29.1167	29.3936	29.2074			16	44.6	41.515	46.21	29.1329	29.2393	0.106409	0.425142	-0.106408	-0.995784	Q99873	Q99873	Protein arginine N-methyltransferase 1	PRMT1
26.6602	26.431	26.1677	26.5925	26.7166	26.2689			14	22.4	92.819	28.035	26.4196	26.526	0.10639	0.211508	-0.106391	-0.545414	Q3KQU3	Q3KQU3	MAP7 domain-containing protein 1	MAP7D1
26.0474	26.1135	26.0005	26.0536	26.2574	26.1677			17	15.3	141.35	40.53	26.0538	26.1596	0.105772	0.716495	-0.105772	-1.5674	O60610	O60610	Protein diaphanous homolog 1	DIAPH1
26.8614	26.9281	26.9747	26.9687	27.0753	27.0373			8	27.7	47.145	40.106	26.9214	27.0271	0.105743	1.09726	-0.105743	-2.3336	Q9H8Y8;Q9BQQ3	Q9H8Y8	Golgi reassembly-stacking protein 2	GORASP2
29.2629	28.9382	28.7923	29.1208	29.2835	28.9062			9	59.6	20.567	38.515	28.9978	29.1035	0.105705	0.234869	-0.105707	-0.597625	P21291	P21291	Cysteine and glycine-rich protein 1	CSRP1
27.03	27.216	27.3541	27.4071	27.1558	27.3541			9	31.4	39.591	29.706	27.2001	27.3057	0.105614	0.364061	-0.105612	-0.871938	P50213	P50213	Isocitrate dehydrogenase [NAD] subunit alpha, mitochondrial	IDH3A
23.5565	21.3389	21.5992	22.2927	22.7632	21.7552			3	10.8	44.314	2.6566	22.1649	22.2704	0.105488	0.0476699	-0.105488	-0.139165	Q8NEZ2	Q8NEZ2	Vacuolar protein sorting-associated protein 37A	VPS37A
27.8991	28.1499	28.0146	28.0311	27.9811	28.3677			16	33.7	80.699	154.19	28.0212	28.1266	0.10545	0.303548	-0.10545	-0.746023	P48147	P48147	Prolyl endopeptidase	PREP
30.1145	30.1877	30.1517	30.2691	30.2991	30.2012	+	Control_APG7	89	40.6	292.75	323.31	30.1513	30.2564	0.105171	1.36977	-0.105171	-2.93313	Q92616	Q92616	Translational activator GCN1	GCN1L1
26.8826	27.057	26.8035	27.0708	26.9828	27.0044			9	53.1	22.222	56.071	26.9144	27.0194	0.104959	0.590318	-0.10496	-1.3215	P30085	P30085	UMP-CMP kinase	CMPK1
24.0184	24.1939	24.022	23.9932	24.2914	24.2646			3	10	46.36	1.3945	24.0781	24.183	0.104942	0.398142	-0.104942	-0.941373	O14874	O14874	[3-methyl-2-oxobutanoate dehydrogenase [lipoamide]] kinase, mitochondrial	BCKDK
25.923	25.9567	26.3421	26.1201	25.949	26.4674			4	13.9	41.544	15.27	26.0739	26.1788	0.104898	0.198564	-0.104899	-0.51603	Q9NZJ7	Q9NZJ7	Mitochondrial carrier homolog 1	MTCH1
28.7746	28.9285	28.882	28.8953	29.0646	28.9389			15	41.3	48.043	51.173	28.8617	28.9663	0.104561	0.699047	-0.10456	-1.53336	Q7L1Q6	Q7L1Q6	Basic leucine zipper and W2 domain-containing protein 1	BZW1
24.8904	24.7613	25.0546	25.2077	24.8908	24.9213			4	22.1	25.75	9.3502	24.9021	25.0066	0.104507	0.325671	-0.104507	-0.7925	Q9BS40	Q9BS40	Latexin	LXN
25.9243	26.028	25.8773	26.0935	25.9852	26.0637			4	32.2	19.889	31.759	25.9432	26.0474	0.104225	0.882911	-0.104226	-1.89531	Q9Y5S9	Q9Y5S9	RNA-binding protein 8A	RBM8A
28.0769	28.0816	28.5834	29.0061	28.726	27.3225			3	5.9	66.049	1.6192	28.2473	28.3515	0.104202	0.0663797	-0.104203	-0.190407	O00567	O00567	Nucleolar protein 56	NOP56
24.5347	24.7592	24.7591	24.6391	24.8342	24.8915			7	10.5	95.575	9.0674	24.6844	24.7883	0.103907	0.413209	-0.103907	-0.971797	Q5VSL9;Q9ULQ0	Q5VSL9	Striatin-interacting protein 1	STRIP1
29.5733	29.6352	29.3138	29.5319	29.5744	29.727			18	36.7	47.079	250.42	29.5074	29.6111	0.103682	0.378883	-0.103682	-0.902249	P22234	P22234	Multifunctional protein ADE2;Phosphoribosylaminoimidazole-succinocarboxamide synthase;Phosphoribosylaminoimidazole carboxylase	PAICS
19.9563	20.4315	20.7306	19.89	21.6104	19.9284			1	5.2	29.345	2.3352	20.3728	20.4763	0.103476	0.0586875	-0.103476	-0.169541	P20719	P20719	Homeobox protein Hox-A5	HOXA5
27.109	27.1473	27.0937	27.376	27.2321	27.052			5	29	20.811	95.03	27.1167	27.22	0.103374	0.470956	-0.103374	-1.08714	Q13185	Q13185	Chromobox protein homolog 3	CBX3
28.1323	28.34	28.3572	28.0851	28.3845	28.67			20	41.5	66.316	126.27	28.2765	28.3799	0.103371	0.219204	-0.103371	-0.562725	P52306	P52306	Rap1 GTPase-GDP dissociation stimulator 1	RAP1GDS1
27.7316	27.6125	27.5359	27.4524	27.8919	27.8451			8	50.5	21.348	58.137	27.6266	27.7298	0.103155	0.275018	-0.103156	-0.685201	P52815	P52815	39S ribosomal protein L12, mitochondrial	MRPL12
21.1172	21.1737	21.0143	21.1965	21.4881	20.9298			3	4.1	102.4	3.3902	21.1017	21.2048	0.103062	0.242326	-0.103062	-0.614085	Q7Z2K8	Q7Z2K8	G protein-regulated inducer of neurite outgrowth 1	GPRIN1
23.9053	23.804	23.4989	23.7986	23.9674	23.7511			10	10	168.9	14.563	23.736	23.839	0.10298	0.301991	-0.102978	-0.74273	Q7Z3T8	Q7Z3T8	Zinc finger FYVE domain-containing protein 16	ZFYVE16
24.0935	23.9166	23.7159	23.96	24.2646	23.81			26	32.1	134.13	22.965	23.9086	24.0115	0.102894	0.23425	-0.102893	-0.596254	P69849;Q5JPE7	P69849;Q5JPE7	Nodal modulator 3;Nodal modulator 2	NOMO3;NOMO2
23.6292	23.8518	24.1832	23.899	23.96	24.1137			4	23.8	28.783	26.907	23.8881	23.9909	0.102823	0.233145	-0.102823	-0.593805	Q96EY5	Q96EY5	Multivesicular body subunit 12A	MVB12A
26.7182	26.8078	27.166	26.7827	26.9672	27.2503			21	24.9	118.39	26.223	26.8974	27.0001	0.102722	0.205796	-0.102723	-0.53249	Q13308	Q13308	Inactive tyrosine-protein kinase 7	PTK7
25.6825	25.5535	25.6353	25.6349	25.8066	25.7377			13	16.4	121.74	83.732	25.6238	25.7264	0.102619	0.754223	-0.10262	-1.64117	Q9Y3P9;B7ZAP0	Q9Y3P9	Rab GTPase-activating protein 1	RABGAP1
33.4425	33.5434	33.7175	33.8648	33.4824	33.6637			12	95.6	14.716	213.65	33.5678	33.6703	0.102528	0.305803	-0.102528	-0.750786	P09382	P09382	Galectin-1	LGALS1
25.1306	25.2496	25.0193	25.1718	25.2711	25.2633			12	7.6	208.76	26.752	25.1332	25.2354	0.102249	0.623717	-0.10225	-1.3866	Q9Y6D6	Q9Y6D6	Brefeldin A-inhibited guanine nucleotide-exchange protein 1	ARFGEF1
24.8726	25.0107	25.0785	25.0812	25.1294	25.0578			5	14.2	40.669	8.7433	24.9873	25.0894	0.102186	0.729803	-0.102186	-1.59339	Q8WUP2	Q8WUP2	Filamin-binding LIM protein 1	FBLIM1
23.2521	23.9005	24.7414	23.749	23.7436	24.7076			2	18.9	17.419	3.4594	23.9647	24.0667	0.102034	0.0662106	-0.102034	-0.189952	Q6RW13	Q6RW13	Type-1 angiotensin II receptor-associated protein	AGTRAP
25.8617	25.9802	26.0446	25.8925	26.056	26.2431			15	27.2	80.642	48.321	25.9622	26.0639	0.101675	0.371578	-0.101675	-0.887333	Q96AQ6	Q96AQ6	Pre-B-cell leukemia transcription factor-interacting protein 1	PBXIP1
25.9653	25.7508	25.5822	26.0701	25.9959	25.537			8	18.8	56.928	15.324	25.7661	25.8676	0.101553	0.194702	-0.101553	-0.507197	Q9NP61	Q9NP61	ADP-ribosylation factor GTPase-activating protein 3	ARFGAP3
29.4642	29.6096	29.7368	29.4706	29.9513	29.6932			26	39.3	102.49	291.52	29.6035	29.705	0.101475	0.252089	-0.101475	-0.635495	P35606	P35606	Coatomer subunit beta	COPB2
22.3735	22.4505	21.9199	22.2387	22.3732	22.4363			3	12.5	32.94	2.2125	22.248	22.3494	0.101431	0.226033	-0.10143	-0.577995	Q9H3L0	Q9H3L0	Methylmalonic aciduria and homocystinuria type D protein, mitochondrial	MMADHC
25.0287	25.0636	25.3558	25.2686	25.2604	25.223			11	22.3	63.542	20.153	25.1493	25.2507	0.10132	0.411441	-0.101322	-0.968234	Q9H5N1	Q9H5N1	Rab GTPase-binding effector protein 2	RABEP2
23.467	23.3628	23.2377	23.5491	23.3343	23.4879			6	7	104.06	3.1013	23.3558	23.4571	0.101246	0.477361	-0.101245	-1.09983	Q6P1N0	Q6P1N0	Coiled-coil and C2 domain-containing protein 1A	CC2D1A
26.9324	27.0789	27.2372	27.0977	27.2205	27.2331			7	27.1	42.449	39.263	27.0828	27.1837	0.100941	0.442033	-0.100939	-1.02959	Q9HB07	Q9HB07	UPF0160 protein MYG1, mitochondrial	C12orf10
24.6595	24.662	24.8997	24.8757	24.7998	24.848			7	37.8	33.233	13.11	24.7404	24.8411	0.100765	0.537788	-0.100765	-1.21882	Q99836	Q99836	Myeloid differentiation primary response protein MyD88	MYD88
28.2112	28.3554	28.4425	28.3053	28.4998	28.506			15	44.1	38.388	249.41	28.3364	28.437	0.100677	0.46132	-0.100677	-1.06801	P20042	P20042	Eukaryotic translation initiation factor 2 subunit 2	EIF2S2
29.4796	29.5118	29.6523	29.5793	29.6696	29.6968			8	34.7	24.976	256.45	29.5479	29.6486	0.100658	0.721797	-0.10066	-1.57775	P49755	P49755	Transmembrane emp24 domain-containing protein 10	TMED10
20.505	20.1959	19.7167	20.0769	20.1549	20.4876			2	3.6	88.649	2.8536	20.1392	20.2398	0.100576	0.142525	-0.100576	-0.384411	Q15345	Q15345	Leucine-rich repeat-containing protein 41	LRRC41
27.881	28.099	28.0295	28.0057	28.1218	28.1831			8	25.1	40.282	210.26	28.0032	28.1035	0.100357	0.534919	-0.100358	-1.21319	Q12792	Q12792	Twinfilin-1	TWF1
26.9978	27.0632	27.2779	27.0779	27.273	27.2887			17	38.1	55.704	94.202	27.113	27.2132	0.100224	0.389723	-0.100224	-0.924304	P61011	P61011	Signal recognition particle 54 kDa protein	SRP54
26.3525	26.2186	26.1709	26.1549	26.4074	26.4798			10	17.9	83.785	19.521	26.2473	26.3474	0.100052	0.372664	-0.100051	-0.889553	P13807	P13807	Glycogen [starch] synthase, muscle	GYS1
25.1476	25.3583	25.6764	25.1871	25.6318	25.663			7	37.5	35.39	26.029	25.3941	25.494	0.0999451	0.174223	-0.0999444	-0.459801	P43897	P43897	Elongation factor Ts, mitochondrial	TSFM
31.5239	31.4881	31.6025	31.4535	31.7318	31.7289			8	38.7	12.203	323.31	31.5382	31.6381	0.0998821	0.435333	-0.0998821	-1.0162	P06454	P06454	Prothymosin alpha;Prothymosin alpha, N-terminally processed;Thymosin alpha-1	PTMA
26.615	26.8813	26.649	26.7761	26.9241	26.7446			12	21.4	88.067	122.14	26.7151	26.8149	0.0998173	0.424635	-0.0998173	-0.994768	P40763	P40763	Signal transducer and activator of transcription 3	STAT3
20.8144	21.689	20.553	21.807	21.9906	19.5566			5	11.2	62.633	1.8339	21.0188	21.1181	0.0992546	0.0394631	-0.099254	-0.11614	Q99755;O14986;O60331	Q99755	Phosphatidylinositol 4-phosphate 5-kinase type-1 alpha	PIP5K1A
22.6604	23.7426	24.029	23.1782	23.2717	24.2792			3	8.5	41.109	6.539	23.4773	23.5764	0.0990276	0.0630599	-0.0990276	-0.181436	Q92633	Q92633	Lysophosphatidic acid receptor 1	LPAR1
26.5752	26.5376	26.5808	26.5842	26.7737	26.6327			13	35.4	49.966	29.086	26.5645	26.6635	0.0989876	0.781437	-0.0989882	-1.69454	P18031	P18031	Tyrosine-protein phosphatase non-receptor type 1	PTPN1
29.1215	29.1833	29.198	29.1637	29.3758	29.2602			17	39.7	44.468	260.9	29.1676	29.2666	0.0989857	0.686141	-0.098985	-1.50819	Q16543	Q16543	Hsp90 co-chaperone Cdc37;Hsp90 co-chaperone Cdc37, N-terminally processed	CDC37
31.8655	31.9181	31.9845	31.92	31.9949	32.1502			30	57.5	59.75	323.31	31.9227	32.0217	0.0989819	0.58029	-0.0989831	-1.30193	P25705	P25705	ATP synthase subunit alpha, mitochondrial	ATP5A1
27.454	27.2489	27.3203	27.5862	27.3977	27.3348			14	40.3	57.886	160.88	27.3411	27.4396	0.0985165	0.4375	-0.0985171	-1.02054	O00629	O00629	Importin subunit alpha-3	KPNA4
23.4538	24.0023	24.3117	24.1592	24.0066	23.8974			2	9.3	22.578	3.115	23.9226	24.0211	0.0984821	0.138956	-0.0984821	-0.375753	Q96S19	Q96S19	UPF0585 protein C16orf13	C16orf13
23.9522	24.2916	24.436	24.4978	24.126	24.3512			6	26.2	32.868	7.4302	24.2266	24.325	0.0984402	0.212707	-0.0984395	-0.548119	P29372	P29372	DNA-3-methyladenine glycosylase	MPG
23.955	23.5765	23.8085	23.7894	24.0365	23.8091			8	10.2	99.632	9.8901	23.78	23.8783	0.0983219	0.293263	-0.0983219	-0.724218	P22681	P22681	E3 ubiquitin-protein ligase CBL	CBL
27.4296	27.4787	27.6142	27.3955	27.6611	27.7605			16	51.3	60.593	203.83	27.5075	27.6057	0.0981789	0.331141	-0.0981782	-0.803909	Q9H3P7	Q9H3P7	Golgi resident protein GCP60	ACBD3
27.2493	27.5941	27.2667	27.4755	27.5233	27.4057			10	38.7	42.823	211.44	27.3701	27.4681	0.0980816	0.346919	-0.098081	-0.836643	Q99733	Q99733	Nucleosome assembly protein 1-like 4	NAP1L4
29.0632	29.0895	28.4534	28.7285	28.9119	29.2601			24	63.5	45.626	221.29	28.8687	28.9668	0.0980606	0.139674	-0.0980606	-0.377496	P62195	P62195	26S protease regulatory subunit 8	PSMC5
23.9366	24.204	24.7388	24.5279	24.2325	24.413			3	14.7	38.006	8.787	24.2931	24.3911	0.0979939	0.145013	-0.0979945	-0.390425	P98172	P98172	Ephrin-B1	EFNB1
28.9265	28.944	28.9967	29.1291	29.0606	28.9713			10	71	16.363	21.136	28.9557	29.0537	0.0979462	0.908445	-0.0979455	-1.94639	Q15819	Q15819	Ubiquitin-conjugating enzyme E2 variant 2	UBE2V2
26.3652	27.1133	26.8164	26.8824	26.8315	26.8748			4	39.7	19.193	24.34	26.765	26.8629	0.097929	0.169653	-0.0979284	-0.44909	Q9Y3E5	Q9Y3E5	Peptidyl-tRNA hydrolase 2, mitochondrial	PTRH2
27.6895	27.8899	27.7341	27.8107	27.9625	27.8338			12	43.7	38.169	87.755	27.7712	27.869	0.0977936	0.564227	-0.0977929	-1.27056	O75436	O75436	Vacuolar protein sorting-associated protein 26A	VPS26A
26.2443	26.7361	26.4301	26.5554	26.5471	26.6013			9	31.5	37.331	47.204	26.4702	26.5679	0.0977783	0.27135	-0.097777	-0.677302	P62879;P16520	P62879	Guanine nucleotide-binding protein G(I)/G(S)/G(T) subunit beta-2	GNB2
22.6144	22.8816	22.7147	22.7351	22.9585	22.8101			2	27.1	9.638	2.7339	22.7369	22.8346	0.0976791	0.406775	-0.0976779	-0.958824	Q7Z4G1	Q7Z4G1	COMM domain-containing protein 6	COMMD6
22.2218	22.2746	21.9701	22.1733	22.3977	22.1886			3	5	78.054	3.1063	22.1555	22.2532	0.0976448	0.340457	-0.0976454	-0.823266	Q92997;O14641;P54792;O14640	Q92997;O14641	Segment polarity protein dishevelled homolog DVL-3;Segment polarity protein dishevelled homolog DVL-2	DVL3;DVL2
26.3595	26.3333	26.0922	26.314	26.5687	26.1953			9	51.9	27.614	37.508	26.2617	26.3593	0.0976391	0.282665	-0.0976404	-0.70161	Q9H2J4	Q9H2J4	Phosducin-like protein 3	PDCL3
33.4792	33.6299	33.4159	33.6494	33.5573	33.6113			17	62.8	22.11	61.273	33.5083	33.606	0.0976219	0.63949	-0.0976245	-1.41732	Q06830	Q06830	Peroxiredoxin-1	PRDX1
23.8247	24.2809	24.284	24.2361	24.4098	24.0362			4	16.9	35.236	6.785	24.1299	24.2274	0.0974808	0.201013	-0.0974801	-0.521616	Q9UNQ2	Q9UNQ2	Probable dimethyladenosine transferase	DIMT1
26.4653	26.7348	27.0479	26.102	27.1574	27.2807			4	13.8	26.638	6.7669	26.7493	26.8467	0.0973988	0.0840859	-0.0973975	-0.237448	O75352	O75352	Mannose-P-dolichol utilization defect 1 protein	MPDU1
28.1429	28.0638	28.0963	28.0931	28.3174	28.1838			35	26	195.46	131.59	28.101	28.1981	0.0970726	0.633359	-0.0970713	-1.40538	Q07157	Q07157	Tight junction protein ZO-1	TJP1
28.5863	28.8397	28.9422	28.6744	28.9168	29.0676			27	45.8	59.143	73.047	28.7894	28.8863	0.0968895	0.245703	-0.0968882	-0.621509	P54577	P54577	Tyrosine--tRNA ligase, cytoplasmic;Tyrosine--tRNA ligase, cytoplasmic, N-terminally processed	YARS
22.2819	21.8811	22.2628	22.2146	22.0965	22.4052			3	21.8	20.756	2.5982	22.1419	22.2388	0.0968208	0.240829	-0.0968215	-0.610788	Q8TAC2	Q8TAC2	Josephin-2	JOSD2
24.9142	25.2593	25.5162	25.3648	25.3643	25.2511			5	19.6	44.863	26.688	25.2299	25.3267	0.0968208	0.210271	-0.0968208	-0.542619	Q9GZZ9	Q9GZZ9	Ubiquitin-like modifier-activating enzyme 5	UBA5
25.7925	25.5739	25.5432	25.7913	25.6986	25.7095			16	14.5	168.59	108.02	25.6365	25.7332	0.0966339	0.504798	-0.0966345	-1.15401	Q8TEQ6	Q8TEQ6	Gem-associated protein 5	GEMIN5
27.4413	27.4425	27.3427	27.512	27.5883	27.4162			18	22.5	105.79	63.267	27.4089	27.5055	0.0966244	0.741722	-0.0966237	-1.6167	Q6UB35	Q6UB35	Monofunctional C1-tetrahydrofolate synthase, mitochondrial	MTHFD1L
23.681	23.7147	23.6599	23.6278	23.5339	24.1838			4	11.3	53.254	9.4079	23.6852	23.7818	0.096611	0.18069	-0.0966104	-0.474871	P37198	P37198	Nuclear pore glycoprotein p62	NUP62
25.4612	25.517	25.6461	25.4165	25.5869	25.9104			13	6.2	292.48	37.735	25.5415	25.638	0.096529	0.246549	-0.0965284	-0.623365	Q9HCE0	Q9HCE0	Ectopic P granules protein 5 homolog	EPG5
23.3016	22.8959	23.2217	22.8544	23.8131	23.0408			4	4.8	101.31	3.0932	23.1397	23.2361	0.0963535	0.109339	-0.0963529	-0.302385	Q8IVH8	Q8IVH8	Mitogen-activated protein kinase kinase kinase kinase 3	MAP4K3
23.2464	23.5543	23.4028	23.4564	23.7804	23.2555			5	15	76.256	8.7796	23.4011	23.4974	0.0962925	0.211093	-0.0962931	-0.544476	P49418	P49418	Amphiphysin	AMPH
18.5453	22.1998	21.8804	19.3532	22.561	20.9999			2	4.6	57.891	3.4731	20.8751	20.9714	0.0962296	0.0215278	-0.0962296	-0.0645373	Q8TBB5	Q8TBB5	Kelch domain-containing protein 4	KLHDC4
26.3872	26.5849	26.4091	26.9968	26.3447	26.3281			7	28.9	36.724	17.504	26.4604	26.5565	0.0960941	0.157267	-0.0960941	-0.419801	Q9BQA1	Q9BQA1	Methylosome protein 50	WDR77
27.0185	27.0336	27.1861	27.0122	27.1972	27.3168			43	23.9	261.14	97.192	27.0794	27.1754	0.0960217	0.391317	-0.096021	-0.927541	Q13439	Q13439	Golgin subfamily A member 4	GOLGA4
33.004	32.7293	32.5224	32.6869	32.6781	33.1784			22	54.8	46.44	323.31	32.7519	32.8478	0.0959358	0.16731	-0.0959345	-0.443579	P50454	P50454	Serpin H1	SERPINH1
25.0035	25.1111	25.0041	25.1126	25.1137	25.1801			6	22.9	39.028	8.1904	25.0396	25.1355	0.0959167	1.0693	-0.0959174	-2.27504	Q5T6V5	Q5T6V5	UPF0553 protein C9orf64	C9orf64
22.9744	22.5612	22.3814	22.8986	22.7285	22.5776			4	14.9	37.948	6.0076	22.639	22.7349	0.0959053	0.184244	-0.095904	-0.483113	Q9H0P0	Q9H0P0	Cytosolic 5-nucleotidase 3A	NT5C3A
24.374	24.5053	24.1188	24.7106	24.3437	24.231			6	7.5	101.05	6.875	24.3327	24.4284	0.0957565	0.200565	-0.0957565	-0.520595	Q08AF3;Q68D06	Q08AF3	Schlafen family member 5	SLFN5
22.6987	23.054	22.5865	22.7161	22.7895	23.1205			1	3.6	80.692	8.8239	22.7797	22.8754	0.0956745	0.195507	-0.0956752	-0.50904	P08047	P08047	Transcription factor Sp1	SP1
29.1302	29.169	29.2605	29.0119	29.3874	29.4471			39	51.7	106.81	240.04	29.1865	29.2822	0.0956078	0.27039	-0.0956065	-0.675232	P49588	P49588	Alanine--tRNA ligase, cytoplasmic	AARS
29.4054	29.4549	29.4312	29.6391	29.4909	29.4479			10	57.9	17.149	12.336	29.4305	29.526	0.0954857	0.73348	-0.0954863	-1.60058	P15531	P15531	Nucleoside diphosphate kinase A	NME1
25.8629	26.3069	26.1376	26.1601	26.2152	26.2181			8	33.3	39.336	83.307	26.1024	26.1978	0.0953674	0.295714	-0.0953674	-0.729427	O00442	O00442	RNA 3-terminal phosphate cyclase	RTCA
26.2906	26.2971	26.2777	26.3678	26.4319	26.3507	+	Control_APG7	22	17.1	176.65	49.961	26.2885	26.3835	0.0950031	1.69899	-0.0950044	-3.74699	O43432	O43432	Eukaryotic translation initiation factor 4 gamma 3	EIF4G3
25.0916	25.8678	24.9138	25.797	25.2018	25.159			5	46.4	16.941	39.959	25.2911	25.3859	0.0948391	0.0946478	-0.0948397	-0.264898	Q9BPX5	Q9BPX5	Actin-related protein 2/3 complex subunit 5-like protein	ARPC5L
22.1315	22.2048	23.0263	22.3069	22.5732	22.767			4	10.2	71.965	6.3561	22.4542	22.549	0.0948067	0.108278	-0.094806	-0.299705	Q8NHV4	Q8NHV4	Protein NEDD1	NEDD1
25.6601	25.6168	25.5275	25.7654	25.7361	25.5869			4	53.2	13.178	19.5	25.6015	25.6962	0.0947075	0.630342	-0.0947081	-1.3995	Q99622	Q99622	Protein C10	C12orf57
22.7788	22.866	22.6934	22.6824	23.0197	22.9202			5	4.5	128.88	12.966	22.7794	22.8741	0.0946598	0.351853	-0.0946604	-0.84683	Q96QU8	Q96QU8	Exportin-6	XPO6
25.3347	25.3853	25.4847	25.3671	25.6559	25.4653			17	25.9	97.147	19.421	25.4016	25.4961	0.0945435	0.421993	-0.0945435	-0.989463	P06737	P06737	Glycogen phosphorylase, liver form	PYGL
23.9657	22.9725	23.4482	23.4486	23.576	23.6454			4	13.7	38.478	24.774	23.4621	23.5567	0.094532	0.117605	-0.0945326	-0.323147	Q12972	Q12972	Nuclear inhibitor of protein phosphatase 1;Activator of RNA decay	PPP1R8
27.7108	27.6988	27.6816	27.8661	27.6505	27.8582			6	42.5	21.539	14.077	27.6971	27.7916	0.0945206	0.59436	-0.0945193	-1.32938	Q9NVJ2	Q9NVJ2	ADP-ribosylation factor-like protein 8B	ARL8B
21.9181	22.0329	22.126	22.2832	22.2546	21.8226			4	4.3	145.17	5.3461	22.0256	22.1201	0.0944595	0.230481	-0.0944595	-0.587894	Q96ST3	Q96ST3	Paired amphipathic helix protein Sin3a	SIN3A
25.6394	25.7117	25.7173	25.6479	25.8602	25.8435			10	28.1	43.359	16.27	25.6895	25.7839	0.0943508	0.578929	-0.0943502	-1.29928	Q9BRX2	Q9BRX2	Protein pelota homolog	PELO
28.7197	28.5503	28.7532	28.9106	28.5827	28.8122			12	47.2	36.067	85.088	28.6744	28.7685	0.0941219	0.335806	-0.0941207	-0.813614	Q16698	Q16698	2,4-dienoyl-CoA reductase, mitochondrial	DECR1
27.017	27.2776	27.5292	26.909	27.6241	27.5728			6	16	43.071	59.736	27.2746	27.3686	0.0940132	0.125803	-0.0940132	-0.343512	Q15629	Q15629	Translocating chain-associated membrane protein 1	TRAM1
26.8636	27.2042	27.1701	27.1946	27.0989	27.2263			11	40.3	44.292	98.406	27.0793	27.1733	0.0939827	0.338049	-0.0939821	-0.818271	P09110	P09110	3-ketoacyl-CoA thiolase, peroxisomal	ACAA1
28.7618	28.6654	28.7846	28.8054	28.8414	28.8467			19	40.7	46.836	285.57	28.7373	28.8311	0.0938683	1.13818	-0.0938683	-2.42019	P05455	P05455	Lupus La protein	SSB
27.1751	27.1275	26.9599	27.0743	27.2799	27.1897			12	23.8	73.46	75.919	27.0875	27.1813	0.0937691	0.458205	-0.0937684	-1.06182	O94925	O94925	Glutaminase kidney isoform, mitochondrial	GLS
23.9677	24.0575	24.4296	24.2107	24.3518	24.1729			7	26.5	40.72	9.04	24.1516	24.2451	0.0935478	0.243871	-0.0935491	-0.617484	Q8WTS6	Q8WTS6	Histone-lysine N-methyltransferase SETD7	SETD7
24.8839	25.1866	25.4314	25.0589	25.3587	25.3626			1	3.5	28.048	1.3391	25.1673	25.2601	0.092783	0.189205	-0.092783	-0.494568	O60259	O60259	Kallikrein-8	KLK8
21.7701	21.2853	21.1208	21.5903	21.5647	21.2994			3	2.9	156.47	2.7298	21.3921	21.4848	0.0927086	0.161271	-0.092708	-0.429313	Q9ULK4	Q9ULK4	Mediator of RNA polymerase II transcription subunit 23	MED23
25.3122	25.6743	25.5664	25.8233	25.4343	25.5731			4	28.3	20.843	14.231	25.5176	25.6102	0.092577	0.232246	-0.0925763	-0.591812	Q9Y2Q9	Q9Y2Q9	28S ribosomal protein S28, mitochondrial	MRPS28
23.0508	22.7965	22.3413	22.8662	22.7321	22.8676			2	8	38.506	2.1692	22.7295	22.822	0.0924282	0.163791	-0.0924269	-0.435277	Q9NQS1	Q9NQS1	Cell death regulator Aven	AVEN
24.9581	24.876	24.6288	24.9169	24.8778	24.9443			5	17.3	41.818	15.394	24.821	24.913	0.0920315	0.38399	-0.0920328	-0.91265	Q9NXW2	Q9NXW2	DnaJ homolog subfamily B member 12	DNAJB12
32.3631	32.536	32.6316	32.328	32.6581	32.8206			34	63	66.022	323.31	32.5102	32.6023	0.0920296	0.217217	-0.0920296	-0.558266	Q07065	Q07065	Cytoskeleton-associated protein 4	CKAP4
28.7327	28.9251	28.9616	28.8419	28.924	29.1294			19	55.3	50.227	135.64	28.8731	28.9651	0.0919647	0.3425	-0.0919641	-0.827501	Q9Y265	Q9Y265	RuvB-like 1	RUVBL1
24.2398	24.0552	24.1803	24.316	24.1847	24.2487			9	20.5	58.946	12.963	24.1584	24.2498	0.0913506	0.619286	-0.0913512	-1.37797	Q3LXA3	Q3LXA3	Bifunctional ATP-dependent dihydroxyacetone kinase/FAD-AMP lyase (cyclizing);ATP-dependent dihydroxyacetone kinase;FAD-AMP lyase (cyclizing)	DAK
27.6971	27.5996	27.7291	27.6732	27.7789	27.8472			25	48.4	81.876	111.83	27.6753	27.7664	0.0911713	0.644639	-0.09117	-1.42735	O00429	O00429	Dynamin-1-like protein	DNM1L
27.0875	27.1453	27.1309	27.1808	27.2473	27.2091	+	Control_APG7	35	17.9	266.94	65.285	27.1213	27.2124	0.0911407	1.60959	-0.0911414	-3.51456	A5YKK6	A5YKK6	CCR4-NOT transcription complex subunit 1	CNOT1
26.3548	26.1915	26.1466	26.1242	26.5576	26.2842			14	13.8	122.95	54.222	26.231	26.322	0.091032	0.255748	-0.0910333	-0.643482	O60524	O60524	Nuclear export mediator factor NEMF	NEMF
25.0122	24.4203	24.4149	24.4678	24.8375	24.815			4	16.5	46.237	12.561	24.6158	24.7068	0.09095	0.146008	-0.0909494	-0.392827	Q96GC9	Q96GC9	Vacuole membrane protein 1	VMP1
27.9804	28.0988	28.2045	28.1257	28.1075	28.3233			16	48.8	46.51	220.06	28.0946	28.1855	0.0909195	0.407462	-0.0909195	-0.960209	Q96I99	Q96I99	Succinyl-CoA ligase [GDP-forming] subunit beta, mitochondrial	SUCLG2
28.7123	28.7815	28.3793	28.7253	28.8004	28.6199			9	42.2	28.908	40.299	28.6244	28.7152	0.0908451	0.269908	-0.0908445	-0.674191	P24539	P24539	ATP synthase F(0) complex subunit B1, mitochondrial	ATP5F1
23.5676	23.8422	24.0759	23.6039	23.9062	24.2481			8	9.5	129.63	11.762	23.8286	23.9194	0.0908375	0.141991	-0.0908388	-0.383118	P11498	P11498	Pyruvate carboxylase, mitochondrial	PC
26.8822	26.9188	26.8098	27.0487	26.8875	26.9466			12	24.3	63.182	73.645	26.8702	26.9609	0.090704	0.729484	-0.090704	-1.59277	O95793	O95793	Double-stranded RNA-binding protein Staufen homolog 1	STAU1
22.1991	22.5917	22.6451	22.439	22.6318	22.6371			3	8.3	51.529	2.6058	22.4787	22.5693	0.0906277	0.229073	-0.0906277	-0.584763	Q9NWZ3	Q9NWZ3	Interleukin-1 receptor-associated kinase 4	IRAK4
29.7509	29.7424	30.2395	29.794	29.9882	30.2224			5	15.6	20.828	8.6709	29.9109	30.0015	0.0905762	0.1659	-0.0905755	-0.440257	Q93045	Q93045	Stathmin-2	STMN2
33.9305	34.1134	34.178	34.2292	34.1054	34.1587			12	91.4	15.054	323.31	34.074	34.1644	0.0904617	0.47681	-0.0904643	-1.09874	P07737	P07737	Profilin-1	PFN1
28.1718	28.1046	27.8881	28.4527	28.1025	27.8804			13	39.4	37.512	282.87	28.0549	28.1452	0.0903397	0.183924	-0.090339	-0.48237	P62136	P62136	Serine/threonine-protein phosphatase PP1-alpha catalytic subunit	PPP1CA
24.3226	24.2993	24.2386	24.227	24.5313	24.3727			7	13.9	83.541	10.676	24.2868	24.377	0.0901508	0.420622	-0.0901508	-0.986709	Q99567	Q99567	Nuclear pore complex protein Nup88	NUP88
24.4221	24.4175	24.2004	24.4668	24.4349	24.4088			5	10.5	57.544	12.396	24.3467	24.4368	0.0901451	0.528803	-0.0901451	-1.2012	Q9C0H2	Q9C0H2	Protein tweety homolog 3	TTYH3
28.216	28.41	28.2723	28.3501	28.4679	28.3507			14	38.3	48.991	62.074	28.2994	28.3896	0.0901299	0.57597	-0.0901292	-1.2935	Q13838	Q13838	Spliceosome RNA helicase DDX39B	DDX39B
24.6986	24.4783	25.1934	24.8317	25.2049	24.6038			3	10.4	29.247	3.5913	24.7901	24.8801	0.0899982	0.119459	-0.0899982	-0.327772	P15927	P15927	Replication protein A 32 kDa subunit	RPA2
22.1944	23.0454	23.1261	22.7409	22.466	23.4283			4	1.2	399.73	2.3221	22.7886	22.8784	0.0897503	0.0764114	-0.0897497	-0.217222	O15230	O15230	Laminin subunit alpha-5	LAMA5
20.5543	20.8431	21.0108	20.5513	20.8168	21.3094			2	5.7	49.395	1.8033	20.8027	20.8925	0.0897484	0.12701	-0.089749	-0.346494	Q86V85	Q86V85	Integral membrane protein GPR180	GPR180
26.6894	26.532	26.6317	26.5955	26.6151	26.9111			16	39.2	49.301	31.111	26.6177	26.7072	0.0895538	0.329135	-0.0895538	-0.799729	O75351	O75351	Vacuolar protein sorting-associated protein 4B	VPS4B
26.5862	26.5182	26.3915	26.4599	26.8027	26.5006			25	18.6	183.16	38.853	26.4986	26.5877	0.0890751	0.29534	-0.0890751	-0.728633	P26358	P26358	DNA (cytosine-5)-methyltransferase 1	DNMT1
27.2313	27.1637	27.162	27.2779	27.3033	27.2431	+	Control_APG7	19	43.8	61.448	172.52	27.1857	27.2748	0.0890656	1.4412	-0.0890662	-3.10038	P36871	P36871	Phosphoglucomutase-1	PGM1
31.545	31.5321	31.5942	31.624	31.5781	31.7362			16	61.5	35.503	312.34	31.5571	31.6461	0.0890026	0.813831	-0.0890026	-1.7583	P40926	P40926	Malate dehydrogenase, mitochondrial	MDH2
28.3186	28.1663	28.7978	28.4507	28.3528	28.7458			21	59.3	61.963	78.177	28.4276	28.5164	0.0888805	0.147707	-0.0888799	-0.396919	Q14195;Q14117	Q14195	Dihydropyrimidinase-related protein 3	DPYSL3
27.283	27.1895	27.1053	27.1796	27.4356	27.2291			23	20.1	155.98	44.052	27.1926	27.2814	0.0888329	0.401359	-0.0888316	-0.947882	Q9H2M9	Q9H2M9	Rab3 GTPase-activating protein non-catalytic subunit	RAB3GAP2
23.2623	23.477	23.5417	23.449	23.5849	23.5133			2	10.3	21.639	3.147	23.427	23.5157	0.088707	0.403673	-0.0887063	-0.95256	Q9BUH6	Q9BUH6	Protein PAXX	C9orf142
28.6539	28.5882	28.451	28.6119	28.7045	28.6422			13	41.3	48.442	239.75	28.5643	28.6529	0.0885334	0.603649	-0.0885321	-1.34749	P22695	P22695	Cytochrome b-c1 complex subunit 2, mitochondrial	UQCRC2
25.57	25.6775	26.0011	25.5738	25.8154	26.125			3	23.7	20.713	10.045	25.7495	25.8381	0.0885162	0.161866	-0.0885169	-0.430722	Q9BSD7	Q9BSD7	Cancer-related nucleoside-triphosphatase	NTPCR
23.219	19.2222	22.5214	22.6242	20.0274	22.5761			4	11.1	61.067	7.0862	21.6542	21.7426	0.0884113	0.0195994	-0.0884101	-0.0588773	Q9NPH2	Q9NPH2	Inositol-3-phosphate synthase 1	ISYNA1
28.9448	28.9107	28.0962	28.5237	28.9206	28.7723			8	62.4	21.097	48.027	28.6506	28.7388	0.0882721	0.105909	-0.0882721	-0.293704	Q9NRV9	Q9NRV9	Heme-binding protein 1	HEBP1
22.2232	22.074	22.1109	22.0289	21.976	22.6672			2	1.1	192.22	2.6557	22.136	22.224	0.0879955	0.144156	-0.0879955	-0.388355	Q6R327	Q6R327	Rapamycin-insensitive companion of mTOR	RICTOR
31.1325	31.1984	31.3157	31.4479	31.2545	31.2082			13	69.7	28.804	147.1	31.2155	31.3035	0.0879784	0.41142	-0.087979	-0.968192	P18669;P15259;Q8N0Y7	P18669	Phosphoglycerate mutase 1	PGAM1
25.2256	25.0442	25.1095	25.3218	25.192	25.1291			2	6.2	30.77	3.2995	25.1264	25.2143	0.0878429	0.493206	-0.0878442	-1.13115	P09038	P09038	Fibroblast growth factor 2	FGF2
27.8247	27.7446	27.6639	27.7173	27.902	27.8775			8	45.5	21.298	11.121	27.7444	27.8323	0.0878372	0.519693	-0.0878379	-1.18331	P01112	P01112	GTPase HRas;GTPase HRas, N-terminally processed	HRAS
24.1826	24.4593	24.5659	24.4169	24.5701	24.4841			8	32.3	39.315	11.045	24.4026	24.4904	0.0877876	0.289645	-0.087787	-0.716516	Q9NXG2	Q9NXG2	THUMP domain-containing protein 1	THUMPD1
21.7464	21.4317	21.3341	21.7515	21.7058	21.3183			3	8.5	55.05	1.7382	21.5041	21.5919	0.0877857	0.180136	-0.0877857	-0.473585	Q9NX74	Q9NX74	tRNA-dihydrouridine(20) synthase [NAD(P)+]-like	DUS2
26.0192	26.1134	25.8824	26.1477	25.971	26.1592			4	25.3	20.126	6.249	26.005	26.0926	0.0876331	0.411061	-0.0876344	-0.967469	Q9BTE1	Q9BTE1	Dynactin subunit 5	DCTN5
26.4175	26.2884	25.7309	26.0469	26.2685	26.3841			6	24.2	35.61	37.266	26.1456	26.2332	0.0875683	0.139158	-0.0875683	-0.376242	Q96HY6	Q96HY6	DDRGK domain-containing protein 1	DDRGK1
24.3993	24.259	24.1765	24.3213	24.4247	24.3514			9	15.5	106.69	24.199	24.2783	24.3658	0.0875378	0.536985	-0.087539	-1.21724	Q9Y6C2	Q9Y6C2	EMILIN-1	EMILIN1
22.6392	23.1545	22.3188	22.6358	22.7882	22.951			2	6.8	48.766	1.8472	22.7042	22.7916	0.087471	0.12301	-0.087471	-0.336598	P06280	P06280	Alpha-galactosidase A	GLA
25.9476	25.5604	25.5585	25.4433	25.8882	25.9967			6	31.9	24.428	9.1	25.6888	25.7761	0.0872326	0.152913	-0.0872339	-0.409411	O75832	O75832	26S proteasome non-ATPase regulatory subunit 10	PSMD10
26.1018	25.8577	25.8899	25.9103	26.1606	26.04			25	15.5	218	40.259	25.9498	26.037	0.0871754	0.342743	-0.0871766	-0.828004	Q14839	Q14839	Chromodomain-helicase-DNA-binding protein 4	CHD4
27.5269	27.4213	27.2053	27.3328	27.4465	27.6355			6	43.9	17.598	29.595	27.3845	27.4716	0.0871162	0.269352	-0.0871162	-0.67299	P10620	P10620	Microsomal glutathione S-transferase 1	MGST1
28.1668	28.3511	28.4087	28.2991	28.4652	28.4233			20	33.4	83.393	123.14	28.3089	28.3959	0.0870228	0.419543	-0.0870215	-0.98454	Q32P28	Q32P28	Prolyl 3-hydroxylase 1	LEPRE1
27.5726	27.4839	27.0813	27.3349	27.2796	27.784			15	44	41.489	79.452	27.3793	27.4662	0.0868855	0.146949	-0.0868861	-0.395095	Q99961;Q99962;Q99963	Q99961	Endophilin-A2	SH3GL1
25.244	25.3303	24.9361	25.2755	25.4705	25.0247			10	12.4	137.42	32.618	25.1701	25.2569	0.0868282	0.188724	-0.0868289	-0.49346	O95487	O95487	Protein transport protein Sec24B	SEC24B
23.6881	23.5909	23.4704	23.57	23.8838	23.5559			11	5.3	358.2	13.461	23.5831	23.6699	0.0867901	0.281402	-0.0867894	-0.698905	P49792;P0DJD0;P0DJD1	P49792	E3 SUMO-protein ligase RanBP2	RANBP2
22.4393	23.0799	21.9888	22.4233	22.8171	22.5271			7	18.1	60.873	21.539	22.5027	22.5892	0.0865116	0.091255	-0.0865122	-0.256128	Q9BYJ9	Q9BYJ9	YTH domain-containing family protein 1	YTHDF1
30.5456	30.6341	30.7748	30.708	30.7968	30.7087			8	62.1	14.865	131.98	30.6515	30.7378	0.0863323	0.519745	-0.0863323	-1.18341	P62829	P62829	60S ribosomal protein L23	RPL23
23.5219	23.642	23.879	23.6966	23.7471	23.8569			6	12.7	83.642	7.527	23.6809	23.7669	0.0859261	0.30387	-0.0859248	-0.746704	Q9BXB4	Q9BXB4	Oxysterol-binding protein-related protein 11	OSBPL11
25.5939	25.8508	26.5115	25.8016	25.9491	26.4624			11	8.6	156.26	23.138	25.9854	26.071	0.0856533	0.0899735	-0.0856533	-0.252804	P78357	P78357	Contactin-associated protein 1	CNTNAP1
26.7537	26.5112	26.4535	26.6922	26.7798	26.5022			29	17.5	243.4	79.155	26.5728	26.6581	0.0852699	0.278353	-0.0852699	-0.692367	Q13459	Q13459	Unconventional myosin-IXb	MYO9B
27.449	27.4478	27.671	27.6366	27.3657	27.8212			8	43.6	26.227	39.772	27.5226	27.6079	0.0852451	0.218892	-0.0852451	-0.562027	O43809	O43809	Cleavage and polyadenylation specificity factor subunit 5	NUDT21
26.3028	26.0159	26.1013	26.2089	26.1104	26.3552			18	27.6	109.43	31.794	26.14	26.2248	0.0848541	0.312735	-0.0848535	-0.765392	Q15029	Q15029	116 kDa U5 small nuclear ribonucleoprotein component	EFTUD2
27.3142	27.5359	27.4246	27.3562	27.653	27.5198			19	36.5	67.93	54.868	27.4249	27.5097	0.0847607	0.325313	-0.0847619	-0.791752	P32455;Q9H0R5	P32455	Interferon-induced guanylate-binding protein 1	GBP1
25.8494	26.3169	26.6306	26.2784	26.3942	26.3787			5	28.3	33.178	31.097	26.2657	26.3504	0.0847549	0.136071	-0.0847549	-0.368726	P25325	P25325	3-mercaptopyruvate sulfurtransferase	MPST
20.9581	21.0738	21.3339	21.31	20.9571	21.3521			2	3.6	73.45	1.4095	21.1219	21.2064	0.0844898	0.193587	-0.0844898	-0.504641	O95453	O95453	Poly(A)-specific ribonuclease PARN	PARN
34.4257	34.1584	34.3023	34.543	34.3961	34.2006			147	68	291.02	323.31	34.2955	34.3799	0.0844116	0.268662	-0.0844103	-0.671501	Q14315	Q14315	Filamin-C	FLNC
26.9558	26.7329	26.4435	27.1074	26.7594	26.5186			13	15.5	109.54	33.874	26.7107	26.7951	0.0843925	0.137813	-0.0843925	-0.37297	P15144	P15144	Aminopeptidase N	ANPEP
22.1068	22.0342	22.3385	22.2499	22.3603	22.1223			2	4.5	68.481	7.9574	22.1598	22.2442	0.0843163	0.298493	-0.0843163	-0.735322	O95208	O95208	Epsin-2	EPN2
24.6751	24.7096	24.4012	24.6939	24.7274	24.617			7	18.6	62.543	18.462	24.5953	24.6795	0.084156	0.337862	-0.0841554	-0.817882	Q9P270	Q9P270	SLAIN motif-containing protein 2	SLAIN2
29.0636	29.0082	29.2223	29.1736	29.1289	29.2437			11	40.8	28.433	214.85	29.098	29.1821	0.084034	0.508816	-0.084034	-1.16192	P25788	P25788	Proteasome subunit alpha type-3	PSMA3
23.4944	23.9093	23.8783	23.7	23.8721	23.9615			3	12.5	34.687	9.7519	23.7607	23.8445	0.0838585	0.211213	-0.0838579	-0.544746	Q9NVM6	Q9NVM6	DnaJ homolog subfamily C member 17	DNAJC17
29.94	30.0589	29.8519	30.1475	30.0355	29.919			6	48.8	23.384	323.31	29.9503	30.034	0.0837002	0.396899	-0.0836995	-0.938856	Q13765;E9PAV3;Q9BZK3	Q13765;E9PAV3	Nascent polypeptide-associated complex subunit alpha;Nascent polypeptide-associated complex subunit alpha, muscle-specific form	NACA
22.9613	22.7967	23.1928	23.1286	23.1188	22.9543			3	10.1	46.9	7.8716	22.9836	23.0672	0.0836658	0.260283	-0.0836658	-0.653349	Q15018	Q15018	BRISC complex subunit Abro1	FAM175B
25.5953	25.8803	26.1821	25.9403	25.9378	26.0304			10	33.2	40.746	17.635	25.8859	25.9695	0.0835896	0.185339	-0.0835902	-0.485646	P55039	P55039	Developmentally-regulated GTP-binding protein 2	DRG2
24.3376	23.5565	23.8223	23.6298	24.1644	24.1727			4	9.4	62.328	10.158	23.9055	23.989	0.0835114	0.10317	-0.083512	-0.286738	Q13057	Q13057	Bifunctional coenzyme A synthase;Phosphopantetheine adenylyltransferase;Dephospho-CoA kinase	COASY
28.8737	28.5759	28.6716	28.6794	28.8279	28.8643			9	46.1	31.284	228.73	28.7071	28.7905	0.0834656	0.32889	-0.0834662	-0.799218	Q96FW1	Q96FW1	Ubiquitin thioesterase OTUB1	OTUB1
28.0742	28.0504	28.0584	28.0895	28.2198	28.124			103	18.1	860.65	323.31	28.061	28.1444	0.0834503	0.987552	-0.0834497	-2.1064	Q03001	Q03001	Dystonin	DST
26.2124	26.4657	26.6693	26.1347	26.5163	26.9467			20	11.9	265.55	38.172	26.4491	26.5326	0.0834427	0.112342	-0.0834421	-0.309955	Q13085;O00763	Q13085	Acetyl-CoA carboxylase 1;Biotin carboxylase	ACACA
21.922	23.1458	23.1319	23.0257	22.9286	22.4957			2	13	34.593	9.1234	22.7333	22.8166	0.0833721	0.0664965	-0.0833721	-0.190722	Q6PD74	Q6PD74	Alpha- and gamma-adaptin-binding protein p34	AAGAB
24.1538	24.0008	24.3765	24.1004	24.1618	24.5185			9	15.9	74.977	12.389	24.177	24.2602	0.0832195	0.187072	-0.0832202	-0.489648	O43301	O43301	Heat shock 70 kDa protein 12A	HSPA12A
25.9269	26.2711	26.3683	26.1107	26.3077	26.3975			17	19.8	130.38	47.446	26.1888	26.272	0.0832081	0.202589	-0.0832074	-0.525204	Q4L180	Q4L180	Filamin A-interacting protein 1-like	FILIP1L
27.2554	27.2229	27.524	27.2566	27.3652	27.6296			10	41.5	39.548	119.19	27.3341	27.4171	0.0830631	0.221616	-0.0830625	-0.568128	Q6IBS0	Q6IBS0	Twinfilin-2	TWF2
30.6467	30.6774	30.3085	30.6131	30.8318	30.4367			14	44.1	43.476	323.31	30.5442	30.6272	0.0829906	0.193667	-0.0829919	-0.504823	Q6NZI2	Q6NZI2	Polymerase I and transcript release factor	PTRF
28.2467	28.1499	28.3106	28.1676	28.3201	28.4679			27	45.8	82.593	92.127	28.2357	28.3186	0.0828247	0.349064	-0.0828253	-0.841075	P46459	P46459	Vesicle-fusing ATPase	NSF
23.1404	23.3907	23.2743	23.3181	23.3079	23.4278			5	14.5	72.189	16.114	23.2685	23.3512	0.0827732	0.432736	-0.0827738	-1.01101	Q9UGP4	Q9UGP4	LIM domain-containing protein 1	LIMD1
24.293	24.6308	24.2829	24.4757	24.7573	24.222			6	18.2	46.553	14.064	24.4022	24.485	0.0827484	0.161717	-0.0827484	-0.430369	Q9NVG8	Q9NVG8	TBC1 domain family member 13	TBC1D13
24.2587	24.03	24.1258	24.0531	24.3363	24.2733			7	35.6	38.615	9.5426	24.1382	24.2209	0.0827007	0.311349	-0.0827014	-0.762477	Q96EK9	Q96EK9	Protein KTI12 homolog	KTI12
27.8908	27.6634	27.736	27.4829	27.6501	28.4047			12	35.7	50.097	57.399	27.7634	27.8459	0.0825291	0.101811	-0.0825278	-0.283275	P30520	P30520	Adenylosuccinate synthetase isozyme 2	ADSS
23.0457	23.3218	23.3593	23.2772	23.2775	23.4192			4	5.2	83.638	1.5659	23.2423	23.3247	0.0823936	0.306228	-0.0823936	-0.751685	Q5VZE5	Q5VZE5	N-alpha-acetyltransferase 35, NatC auxiliary subunit	NAA35
27.514	27.5634	27.3701	27.5003	27.6012	27.5932			16	37.8	64.953	207	27.4825	27.5649	0.082386	0.548824	-0.0823867	-1.24043	Q9UNF1;Q12816	Q9UNF1	Melanoma-associated antigen D2	MAGED2
22.0833	22.1517	22.3105	22.3426	22.1124	22.3372			2	25.4	12.878	2.6803	22.1819	22.2641	0.0822239	0.334505	-0.0822239	-0.810908	Q9UFG5	Q9UFG5	UPF0449 protein C19orf25	C19orf25
23.8664	24.0525	24.2656	24.014	24.1548	24.2623			3	12.6	33.62	5.3225	24.0615	24.1437	0.0822029	0.238111	-0.0822035	-0.604793	A6NDU8	A6NDU8	UPF0600 protein C5orf51	C5orf51
28.2814	28.5175	28.4462	28.5721	28.5037	28.415			12	53.9	29.702	131.82	28.415	28.497	0.0819416	0.418533	-0.0819416	-0.982509	Q9Y5M8	Q9Y5M8	Signal recognition particle receptor subunit beta	SRPRB
25.9109	27.0499	26.1376	26.0236	27.0383	26.2823			3	22.3	26.8	8.7593	26.3661	26.4481	0.0819206	0.0614835	-0.0819206	-0.177157	Q15012	Q15012	Lysosomal-associated transmembrane protein 4A	LAPTM4A
24.7399	24.5803	24.6303	24.7674	24.5992	24.8296			6	15.8	54.699	36.543	24.6502	24.7321	0.0819149	0.418452	-0.0819149	-0.982347	Q16537	Q16537	Serine/threonine-protein phosphatase 2A 56 kDa regulatory subunit epsilon isoform	PPP2R5E
21.9657	22.1919	21.6732	21.8649	22.1917	22.0198			2	8.3	39.493	2.4401	21.9436	22.0254	0.0818481	0.174967	-0.0818475	-0.46154	Q96EV8	Q96EV8	Dysbindin	DTNBP1
29.7094	29.6696	29.6583	29.7127	29.849	29.7208			44	34.5	170.59	299.01	29.6791	29.7608	0.0817642	0.808062	-0.0817655	-1.74692	P07814	P07814	Bifunctional glutamate/proline--tRNA ligase;Glutamate--tRNA ligase;Proline--tRNA ligase	EPRS
28.5846	28.3485	28.4706	28.5431	28.5348	28.5707			24	69.6	47.366	323.31	28.4679	28.5496	0.0816536	0.519494	-0.0816542	-1.18292	P43686	P43686	26S protease regulatory subunit 6B	PSMC4
24.3407	24.4253	24.8198	24.7066	24.4191	24.7051			8	20.8	50.24	14.744	24.5286	24.6103	0.0816517	0.176114	-0.081653	-0.464218	Q9NR50	Q9NR50	Translation initiation factor eIF-2B subunit gamma	EIF2B3
29.0488	29.0206	29.2512	28.9955	29.1305	29.4386			20	35.4	54.389	173.63	29.1069	29.1882	0.0813675	0.210382	-0.0813675	-0.542871	P50995;P27216	P50995	Annexin A11	ANXA11
23.3687	23.0191	22.8746	23.217	23.1801	23.1091			6	7.9	104.11	11.848	23.0875	23.1688	0.0812817	0.209889	-0.0812823	-0.541757	Q86XL3	Q86XL3	Ankyrin repeat and LEM domain-containing protein 2	ANKLE2
27.0442	26.6425	25.8765	26.0574	26.6458	27.1037			6	35.4	22.41	15.56	26.5211	26.6023	0.0812397	0.0616837	-0.0812397	-0.177702	Q9Y6B6	Q9Y6B6	GTP-binding protein SAR1b	SAR1B
27.0558	27.2741	27.2562	26.9431	27.2669	27.6195			14	24.1	77.15	39.215	27.1954	27.2765	0.0811539	0.14531	-0.0811532	-0.391142	Q6NUQ4	Q6NUQ4	Transmembrane protein 214	TMEM214
25.4823	25.6594	25.6715	25.6546	25.8113	25.5898			7	18.1	46.816	17.055	25.6044	25.6852	0.080843	0.377982	-0.080843	-0.900411	Q9Y5X3	Q9Y5X3	Sorting nexin-5	SNX5
29.9877	30.2001	30.25	30.2054	30.2468	30.228			15	46.8	34.234	307.37	30.1459	30.2267	0.0808144	0.424163	-0.0808156	-0.993821	P00387	P00387	NADH-cytochrome b5 reductase 3;NADH-cytochrome b5 reductase 3 membrane-bound form;NADH-cytochrome b5 reductase 3 soluble form	CYB5R3
25.4803	24.9786	25.086	25.3622	25.331	25.0941			8	10.6	112.21	13.424	25.1817	25.2624	0.0807724	0.175605	-0.0807724	-0.46303	Q66K74	Q66K74	Microtubule-associated protein 1S;MAP1S heavy chain;MAP1S light chain	MAP1S
28.6396	28.5332	28.458	28.8097	28.6774	28.3857			17	57	43.171	158.69	28.5436	28.6243	0.080677	0.23308	-0.0806764	-0.593661	P54727	P54727	UV excision repair protein RAD23 homolog B	RAD23B
26.2015	25.7087	25.2695	26.1936	25.5955	25.6302			5	29	20.332	323.31	25.7266	25.8064	0.0798588	0.0853518	-0.0798588	-0.240761	O00193	O00193	Small acidic protein	SMAP
23.7729	24.1204	23.8942	23.792	24.2185	24.0163			3	19.2	30.039	14.369	23.9292	24.009	0.0797863	0.191257	-0.0797857	-0.499288	Q96B26	Q96B26	Exosome complex component RRP43	EXOSC8
27.2063	27.3839	27.469	27.2583	27.4133	27.6269			12	34.2	52.384	43.522	27.3531	27.4328	0.0797234	0.23787	-0.079724	-0.60426	P48637	P48637	Glutathione synthetase	GSS
27.2749	27.0916	27.0025	27.0492	27.3528	27.206			4	32	14.21	14.074	27.123	27.2027	0.0796471	0.268158	-0.0796483	-0.670412	O60925	O60925	Prefoldin subunit 1	PFDN1
26.8716	26.7801	26.7299	26.8566	26.8235	26.94			10	45	37.579	46.525	26.7939	26.8734	0.0795097	0.666821	-0.0795091	-1.47055	P54619;Q9UGJ0	P54619	5-AMP-activated protein kinase subunit gamma-1	PRKAG1
21.6722	21.3413	21.6305	21.1793	21.8226	21.8803			2	3.2	70.466	2.0732	21.548	21.6274	0.0794296	0.11667	-0.079429	-0.32081	Q9UJ14	Q9UJ14	Gamma-glutamyltransferase 7;Gamma-glutamyltransferase 7 heavy chain;Gamma-glutamyltransferase 7 light chain	GGT7
26.7419	26.9189	26.6784	26.5594	27.0393	26.9787			16	16.3	117.97	30.056	26.7797	26.8591	0.0793705	0.180656	-0.0793699	-0.474792	P14735	P14735	Insulin-degrading enzyme	IDE
23.1584	22.3245	22.895	23.0441	23.0374	22.534			4	16.7	35.694	3.8617	22.7926	22.8718	0.0791798	0.0947929	-0.0791798	-0.265273	Q9Y240	Q9Y240	C-type lectin domain family 11 member A	CLEC11A
25.2567	25.1785	24.6454	25.0591	25.3742	24.8845			8	32.9	33.067	122.71	25.0269	25.1059	0.0790672	0.120325	-0.0790679	-0.329926	P13726	P13726	Tissue factor	F3
23.4463	23.4301	23.1638	23.3827	23.5572	23.3372			2	8.9	22.957	2.2853	23.3467	23.4257	0.0789642	0.279863	-0.0789636	-0.695605	Q9Y5N5	Q9Y5N5	HemK methyltransferase family member 2	N6AMT1
23.4701	22.9597	23.1942	23.1872	23.3087	23.3649			7	8.3	151.25	15.325	23.208	23.2869	0.0789433	0.193419	-0.0789433	-0.504254	Q14112	Q14112	Nidogen-2	NID2
26.5094	26.5744	26.6901	26.6655	26.6267	26.7183			16	37.4	69.991	57.801	26.5913	26.6702	0.0788994	0.596917	-0.0789	-1.33437	Q14738	Q14738	Serine/threonine-protein phosphatase 2A 56 kDa regulatory subunit delta isoform	PPP2R5D
24.0741	23.9217	24.1152	23.9805	24.223	24.1437			5	13.6	47.534	22.153	24.037	24.1157	0.0787106	0.353714	-0.0787106	-0.850666	Q9Y276	Q9Y276	Mitochondrial chaperone BCS1	BCS1L
30.599	30.8131	30.8476	30.955	30.8065	30.7342			7	49.2	21.057	106.52	30.7532	30.8319	0.0786667	0.317994	-0.0786667	-0.776434	P30086	P30086	Phosphatidylethanolamine-binding protein 1;Hippocampal cholinergic neurostimulating peptide	PEBP1
27.5085	27.346	27.3198	27.5821	27.3544	27.4737			6	14.6	48.275	12.199	27.3914	27.4701	0.0786648	0.372986	-0.0786648	-0.890211	P14324	P14324	Farnesyl pyrophosphate synthase	FDPS
26.7783	26.9031	26.7814	26.9533	26.8781	26.8675			14	23.6	84.685	42.063	26.821	26.8996	0.0786572	0.733074	-0.0786559	-1.59979	O00469	O00469	Procollagen-lysine,2-oxoglutarate 5-dioxygenase 2	PLOD2
25.5847	25.9587	25.862	25.7643	25.9634	25.9138			2	15.3	19.443	6.4814	25.8018	25.8805	0.0786457	0.244539	-0.0786451	-0.618953	Q01658	Q01658	Protein Dr1	DR1
25.4741	25.7283	25.7988	25.7381	25.9726	25.5263			4	12.6	46.031	58.542	25.6671	25.7457	0.0785675	0.184687	-0.0785669	-0.484137	Q13641	Q13641	Trophoblast glycoprotein	TPBG
22.2093	22.2279	22.3031	22.3684	22.1806	22.4265			2	5.1	58.246	4.8824	22.2468	22.3252	0.0784111	0.419957	-0.0784124	-0.985373	Q32P41	Q32P41	tRNA (guanine(37)-N1)-methyltransferase	TRMT5
24.8987	24.8845	24.8126	25.1012	24.7325	24.9971			10	29.6	49.263	80.337	24.8653	24.9436	0.07831	0.2788	-0.0783106	-0.693327	P55795	P55795	Heterogeneous nuclear ribonucleoprotein H2	HNRNPH2
24.1222	23.8458	23.9236	24.0855	24.1674	23.873			7	10	135.78	12.493	23.9638	24.0419	0.0780792	0.258325	-0.0780792	-0.649093	Q13136;O75334	Q13136	Liprin-alpha-1	PPFIA1
28.9271	29.0488	29.2449	29.0921	29.2116	29.151			19	51.3	43.786	323.31	29.0736	29.1516	0.0779533	0.323968	-0.0779527	-0.788942	Q9UQ80	Q9UQ80	Proliferation-associated protein 2G4	PA2G4
31.7714	31.485	31.4797	31.7655	31.5982	31.6058			14	88.3	16.832	206.44	31.5787	31.6565	0.0778179	0.283211	-0.0778166	-0.702777	P63241;Q6IS14	P63241;Q6IS14	Eukaryotic translation initiation factor 5A-1;Eukaryotic translation initiation factor 5A-1-like	EIF5A;EIF5AL1
23.1883	23.1637	23.4624	22.5493	23.5875	23.9109			5	10.2	67.404	7.7879	23.2715	23.3492	0.0777607	0.0641546	-0.077762	-0.1844	P50895	P50895	Basal cell adhesion molecule	BCAM
26.0583	26.6558	26.7169	26.3063	26.6428	26.7142			3	21.8	17.018	13.742	26.477	26.5544	0.0774288	0.114839	-0.0774288	-0.316225	P53680	P53680	AP-2 complex subunit sigma	AP2S1
23.5982	23.9462	23.5782	23.8946	23.85	23.6102			6	12.8	67.61	81.915	23.7075	23.7849	0.0774136	0.200774	-0.0774136	-0.521072	Q96AX1	Q96AX1	Vacuolar protein sorting-associated protein 33A	VPS33A
21.0823	21.5399	21.0196	21.1697	21.4681	21.2361			3	3	164.92	5.8712	21.2139	21.2913	0.0773563	0.154468	-0.077357	-0.413127	Q14004	Q14004	Cyclin-dependent kinase 13	CDK13
24.4568	24.2074	24.5103	24.392	24.3801	24.634			8	19.5	57.398	19.437	24.3915	24.4687	0.0772362	0.244709	-0.0772355	-0.619326	Q06203	Q06203	Amidophosphoribosyltransferase	PPAT
29.7034	29.5095	29.3703	29.6846	29.6576	29.4726			22	47.5	47.716	84.065	29.5277	29.6049	0.0771828	0.262353	-0.0771834	-0.657843	P23526	P23526	Adenosylhomocysteinase	AHCY
30.6177	30.613	30.6068	30.611	30.7119	30.7461			29	62	57.924	323.31	30.6125	30.6897	0.0771523	0.883377	-0.077151	-1.89624	P50991	P50991	T-complex protein 1 subunit delta	CCT4
24.5725	23.6959	24.4809	24.6248	24.0708	24.2849			3	14	29.537	8.0809	24.2498	24.3268	0.0770378	0.0848939	-0.0770378	-0.239564	Q9BTZ2;Q6PKH6;P0CG22	Q9BTZ2	Dehydrogenase/reductase SDR family member 4	DHRS4
23.8591	24.4661	24.6392	24.3808	24.4115	24.4031			5	14.5	37.404	10.995	24.3215	24.3985	0.077013	0.118489	-0.0770137	-0.325353	O95218	O95218	Zinc finger Ran-binding domain-containing protein 2	ZRANB2
22.2957	22.4933	22.6186	22.4765	22.4811	22.6806			4	3.1	161	7.3256	22.4692	22.5461	0.0768795	0.265741	-0.0768795	-0.665185	Q9Y2L5	Q9Y2L5	Trafficking protein particle complex subunit 8	TRAPPC8
25.6401	25.0642	25.5306	25.6101	25.5617	25.2932			7	20.2	53.126	24.981	25.4116	25.4884	0.0767097	0.140443	-0.076711	-0.379365	Q12849	Q12849	G-rich sequence factor 1	GRSF1
29.0009	28.6492	28.9633	28.8707	28.7973	29.1752			7	38.5	22.949	129.74	28.8711	28.9478	0.0766315	0.181598	-0.0766322	-0.47698	P49720	P49720	Proteasome subunit beta type-3	PSMB3
27.7886	27.7824	27.7598	27.7808	27.8022	27.9767			14	24	63.083	51.289	27.7769	27.8533	0.0763187	0.537427	-0.0763194	-1.21811	O95302;Q75LS8	O95302	Peptidyl-prolyl cis-trans isomerase FKBP9	FKBP9
24.9707	25.4983	25.1606	25.2072	25.4114	25.2397			3	23.1	16.859	6.4041	25.2098	25.2861	0.0762691	0.173135	-0.0762691	-0.457255	Q9NRF9	Q9NRF9	DNA polymerase epsilon subunit 3	POLE3
24.5142	24.7823	25.0824	24.6595	25.1055	24.8418			3	36.1	16.225	7.8569	24.793	24.8689	0.0759773	0.133912	-0.0759773	-0.36345	Q6NZ67;Q6P582	Q6NZ67;Q6P582	Mitotic-spindle organizing protein 2B;Mitotic-spindle organizing protein 2A	MZT2B;MZT2A
30.8149	30.9899	30.8755	31.1872	30.8984	30.8226			7	31.9	21.634	228.76	30.8934	30.9694	0.0759544	0.245391	-0.0759557	-0.620823	Q07020	Q07020	60S ribosomal protein L18	RPL18
21.538	21.5643	21.8994	21.6023	21.9745	21.6518			1	2	69.413	1.6762	21.6672	21.7429	0.0756588	0.173942	-0.0756575	-0.459144	O94955	O94955	Rho-related BTB domain-containing protein 3	RHOBTB3
23.9937	23.6422	23.9563	23.8949	24.1281	23.7958			3	9.2	60.959	13.899	23.8641	23.9396	0.0755196	0.194918	-0.0755189	-0.507692	P33240	P33240	Cleavage stimulation factor subunit 2	CSTF2
25.5522	25.8727	25.7485	25.8952	25.7092	25.7954			5	32.2	19.208	11.816	25.7245	25.7999	0.0754604	0.282326	-0.0754604	-0.700883	O43447	O43447	Peptidyl-prolyl cis-trans isomerase H	PPIH
28.8328	29.0343	28.8799	29.087	29.0629	28.8225			9	25.2	41.331	79.717	28.9157	28.9908	0.0750961	0.29201	-0.0750968	-0.721553	P50502;Q8NFI4;Q8IZP2	P50502;Q8NFI4;Q8IZP2	Hsc70-interacting protein;Putative protein FAM10A5;Putative protein FAM10A4	ST13;ST13P5;ST13P4
25.2511	25.1661	26.1904	25.6694	25.6045	25.5577			10	24.3	49.775	11.435	25.5359	25.6106	0.074688	0.0799118	-0.0746873	-0.226478	Q3ZCM7	Q3ZCM7	Tubulin beta-8 chain	TUBB8
22.8458	22.8125	22.4552	22.7018	22.9495	22.6861			6	4.3	193.1	4.2827	22.7045	22.7792	0.0746746	0.188694	-0.0746746	-0.49339	Q9H792	Q9H792	Pseudopodium-enriched atypical kinase 1	PEAK1
27.6619	28.0662	28.0304	27.8389	28.0222	28.1211			17	24.8	101.11	106.27	27.9195	27.9941	0.0745888	0.185618	-0.0745894	-0.48629	P56192	P56192	Methionine--tRNA ligase, cytoplasmic	MARS
31.127	30.7294	30.9193	31.04	31.1216	30.8376			20	43.3	47.697	51.292	30.9252	30.9997	0.0745029	0.201528	-0.0745029	-0.52279	P36578	P36578	60S ribosomal protein L4	RPL4
27.0299	27.4933	27.2079	27.1668	27.3499	27.4365			13	34.2	59.844	95.057	27.2437	27.3178	0.0740604	0.179814	-0.0740592	-0.472835	Q9UHY1	Q9UHY1	Nuclear receptor-binding protein	NRBP1
22.6454	22.2251	22.754	22.4671	22.4202	22.9593			4	12.4	63.876	3.051	22.5415	22.6155	0.0740242	0.113775	-0.0740255	-0.313555	Q8IY67	Q8IY67	Ribonucleoprotein PTB-binding 1	RAVER1
24.9051	25.0328	25.055	24.8283	25.1373	25.2482			13	5.6	339.59	24.131	24.9976	25.0713	0.0736332	0.213251	-0.0736332	-0.549345	O94915	O94915	Protein furry homolog-like	FRYL
31.5608	31.34	31.2894	31.78	31.2484	31.3827			10	61.2	17.298	43.733	31.3967	31.4704	0.0736275	0.152711	-0.0736268	-0.408928	P22392;O60361	P22392;O60361	Nucleoside diphosphate kinase B;Putative nucleoside diphosphate kinase	NME2;NME2P1
25.4366	25.5998	25.3338	25.7074	25.2788	25.6044			10	9.7	149.99	47.2	25.4567	25.5302	0.0734768	0.186301	-0.0734762	-0.487868	Q8IY17	Q8IY17	Neuropathy target esterase	PNPLA6
27.7705	27.6398	27.5571	27.7896	27.8943	27.5034			19	38.6	69.5	108.19	27.6558	27.7291	0.0733395	0.215406	-0.0733407	-0.554196	O95340	O95340	Bifunctional 3-phosphoadenosine 5-phosphosulfate synthase 2;Sulfate adenylyltransferase;Adenylyl-sulfate kinase	PAPSS2
23.7794	23.5716	23.4438	23.8087	23.6155	23.5904			3	10.2	50.529	26.266	23.5983	23.6715	0.0732651	0.241484	-0.0732638	-0.612231	Q8ND56	Q8ND56	Protein LSM14 homolog A	LSM14A
29.8156	30.0264	30.0127	29.9396	30.0177	30.1172			25	67	49.857	323.31	29.9516	30.0248	0.0732574	0.357606	-0.0732587	-0.858678	Q9BUF5	Q9BUF5	Tubulin beta-6 chain	TUBB6
27.7339	28.0853	28.2293	28.2353	27.874	28.1584			4	27	19.258	59.509	28.0161	28.0892	0.0730705	0.14812	-0.0730693	-0.397913	O60831	O60831	PRA1 family protein 2	PRAF2
27.8485	27.6488	27.7894	27.8457	27.7925	27.8674			31	45.6	68.563	137.68	27.7622	27.8352	0.0730114	0.504845	-0.073012	-1.1541	P35241	P35241	Radixin	RDX
27.1535	27.2882	27.7325	27.2343	27.3648	27.7928			10	47.5	29.044	190.48	27.3914	27.4639	0.0725288	0.107784	-0.0725282	-0.298454	Q9BZG1	Q9BZG1	Ras-related protein Rab-34	RAB34
22.7968	23.0874	23.0803	22.8191	23.4596	22.9015			3	9	55.86	6.882	22.9882	23.0601	0.0719128	0.117463	-0.071914	-0.322791	Q8NDH3	Q8NDH3	Probable aminopeptidase NPEPL1	NPEPL1
26.2766	26.6218	26.6005	26.6095	26.5236	26.5813			6	33.5	24.701	14.886	26.4996	26.5715	0.0718193	0.248318	-0.0718193	-0.627244	Q9BUL8	Q9BUL8	Programmed cell death protein 10	PDCD10
30.4074	30.2679	30.3214	30.3356	30.4082	30.468			42	46	120.84	323.31	30.3322	30.404	0.0717316	0.571568	-0.0717322	-1.2849	P53396	P53396	ATP-citrate synthase	ACLY
25.022	25.2502	25.2807	25.2472	25.0789	25.4419			6	11.9	65.699	5.7491	25.1843	25.256	0.0717087	0.208929	-0.0717087	-0.539585	Q969N2	Q969N2	GPI transamidase component PIG-T	PIGT
27.5419	27.8138	28.1075	27.4095	28.1248	28.1437			9	23.1	41.488	68.638	27.8211	27.8927	0.0715981	0.0871538	-0.0715981	-0.245467	Q8TCT9	Q8TCT9	Minor histocompatibility antigen H13	HM13
27.0405	26.917	26.9828	27.2998	26.5573	27.2966			6	19.3	43.159	68.979	26.9801	27.0512	0.0711174	0.102484	-0.071118	-0.28499	Q9P035	Q9P035	Very-long-chain (3R)-3-hydroxyacyl-CoA dehydratase 3	HACD3
27.5505	27.8034	27.7717	27.9292	27.663	27.7464			8	54.1	20.504	17.663	27.7085	27.7795	0.0709991	0.251755	-0.0709991	-0.634765	P61225	P61225	Ras-related protein Rap-2b	RAP2B
27.2347	27.162	27.4721	27.4979	27.2975	27.2861			4	5.3	119.03	10.042	27.2896	27.3605	0.0709133	0.240645	-0.0709133	-0.610382	Q86UV5	Q86UV5	Ubiquitin carboxyl-terminal hydrolase 48	USP48
24.5705	24.1862	24.2613	24.5442	24.5228	24.1633			9	16.3	104.9	21.615	24.3393	24.4101	0.0707798	0.15525	-0.0707792	-0.414993	Q6VY07	Q6VY07	Phosphofurin acidic cluster sorting protein 1	PACS1
26.5439	26.1789	26.0777	26.7015	26.3858	25.9254			13	31.5	53.879	27.438	26.2668	26.3375	0.0707378	0.0950055	-0.0707385	-0.265821	Q02818	Q02818	Nucleobindin-1	NUCB1
22.4876	22.884	22.4936	22.4663	22.9387	22.6717			5	8.2	109.68	5.0541	22.6217	22.6923	0.0705032	0.137457	-0.0705032	-0.372104	Q8ND04	Q8ND04	Protein SMG8	SMG8
27.7116	27.448	27.2385	27.5436	27.757	27.3088			42	20.5	316.91	103.78	27.466	27.5364	0.0703888	0.138101	-0.0703894	-0.373672	Q9Y520	Q9Y520	Protein PRRC2C	PRRC2C
20.6358	20.6686	20.2607	20.6013	20.8435	20.3315			1	1.6	132.37	2.6534	20.5217	20.5921	0.070364	0.131029	-0.0703634	-0.356384	Q14865	Q14865	AT-rich interactive domain-containing protein 5B	ARID5B
21.8741	22.0136	22.3514	22.133	22.0376	22.2793			1	4.2	24.264	1.3631	22.0797	22.15	0.0703411	0.167778	-0.0703398	-0.444682	Q9Y6I8	Q9Y6I8	Peroxisomal membrane protein 4	PXMP4
23.0701	23.5935	23.4083	23.6329	23.8089	22.8408			4	14.7	36.938	4.4787	23.3573	23.4275	0.0702267	0.0735867	-0.0702267	-0.209716	Q00534	Q00534	Cyclin-dependent kinase 6	CDK6
22.0645	22.2751	21.6094	21.7966	22.2061	22.157			2	4.3	72.043	4.4035	21.983	22.0532	0.0702229	0.107897	-0.0702216	-0.29874	Q96NE9	Q96NE9	FERM domain-containing protein 6	FRMD6
26.418	26.4244	26.2509	26.6528	26.5428	26.1079			12	30.6	58.743	26.234	26.3644	26.4345	0.0701046	0.148477	-0.0701052	-0.398773	Q8WXF1	Q8WXF1	Paraspeckle component 1	PSPC1
25.899	25.988	25.8387	26.0971	25.9083	25.9304			4	18.6	23.431	8.7059	25.9086	25.9786	0.0700245	0.402582	-0.0700258	-0.950356	Q8N983	Q8N983	39S ribosomal protein L43, mitochondrial	MRPL43
29.9584	29.7722	29.5666	29.9326	29.9195	29.6538			45	32.3	175.49	323.31	29.7657	29.8353	0.0695667	0.182663	-0.069568	-0.479449	Q04637;REV__Q8NEG2	Q04637	Eukaryotic translation initiation factor 4 gamma 1	EIF4G1
26.924	26.7428	26.6982	26.621	26.9846	26.967			22	25.4	146.2	323.31	26.7883	26.8575	0.0692024	0.193745	-0.0692024	-0.505001	O60271;Q9UPT6	O60271	C-Jun-amino-terminal kinase-interacting protein 4	SPAG9
28.2934	28.2752	28.3139	28.2978	28.4943	28.2973			14	43	40.736	323.31	28.2942	28.3631	0.0689564	0.445355	-0.068957	-1.03623	P55036	P55036	26S proteasome non-ATPase regulatory subunit 4	PSMD4
27.6579	27.4421	27.2386	27.5419	27.6307	27.3729			18	28.4	108.17	94.516	27.4462	27.5151	0.0689259	0.184174	-0.0689252	-0.482949	O60716	O60716	Catenin delta-1	CTNND1
29.0678	28.8453	29.0249	29.3319	28.8333	28.9795			8	27.9	24.75	7.5619	28.9793	29.0482	0.0688915	0.158554	-0.0688915	-0.422862	P04179	P04179	Superoxide dismutase [Mn], mitochondrial	SOD2
27.8005	28.1329	28.0745	27.8106	28.1768	28.227			10	39.7	41.796	140.21	28.0026	28.0715	0.0688515	0.154636	-0.0688508	-0.413529	O00154	O00154	Cytosolic acyl coenzyme A thioester hydrolase	ACOT7
23.2407	22.6409	22.7077	22.6281	23.0996	23.0682			3	11.6	49.452	4.4769	22.8631	22.9319	0.0688381	0.101691	-0.0688368	-0.282968	P29083	P29083	General transcription factor IIE subunit 1	GTF2E1
23.7668	24.1547	23.6929	23.7832	24.1527	23.8849			3	21.2	21.222	2.9133	23.8714	23.9403	0.0688152	0.141039	-0.0688152	-0.380811	Q8TBF2	Q8TBF2	Prostamide/prostaglandin F synthase	FAM213B
23.3819	23.2428	22.6293	23.0529	23.7884	22.6193			6	10.4	86.942	9.1023	23.0847	23.1535	0.0688133	0.0577418	-0.0688127	-0.166957	P05067	P05067	Amyloid beta A4 protein;N-APP;Soluble APP-alpha;Soluble APP-beta;C99;Beta-amyloid protein 42;Beta-amyloid protein 40;C83;P3(42);P3(40);C80;Gamma-secretase C-terminal fragment 59;Gamma-secretase C-terminal fragment 57;Gamma-secretase C-terminal fragment 50;C31	APP
24.9971	25.3756	24.9708	25.5243	25.084	24.9416			3	6.7	89.405	4.4111	25.1145	25.1833	0.0687866	0.114117	-0.0687866	-0.314414	P17480	P17480	Nucleolar transcription factor 1	UBTF
26.7913	27.091	27.5126	27.1903	27.2442	27.1668			8	37.5	30.241	57.274	27.1316	27.2004	0.0687752	0.119059	-0.0687752	-0.326774	O75489	O75489	NADH dehydrogenase [ubiquinone] iron-sulfur protein 3, mitochondrial	NDUFS3
27.4426	27.474	27.6113	27.4248	27.5886	27.7203			14	33.4	58.687	61.275	27.5093	27.5779	0.0685596	0.275398	-0.0685609	-0.686019	Q08209	Q08209	Serine/threonine-protein phosphatase 2B catalytic subunit alpha isoform	PPP3CA
26.4814	26.5083	26.4192	26.2707	26.714	26.6298			13	16.7	118.56	135.13	26.4697	26.5381	0.0684891	0.189215	-0.0684884	-0.494589	Q5GLZ8	Q5GLZ8	Probable E3 ubiquitin-protein ligase HERC4	HERC4
24.527	24.1573	24.4791	24.2927	24.3297	24.7461			5	25.6	33.909	16.214	24.3878	24.4562	0.0683422	0.135531	-0.0683422	-0.367408	Q96LJ7	Q96LJ7	Dehydrogenase/reductase SDR family member 1	DHRS1
22.3866	22.8018	21.9227	22.6664	22.2234	22.4261			4	11.2	54.854	10.577	22.3704	22.4387	0.0682793	0.0851022	-0.0682793	-0.240109	Q96GA3	Q96GA3	Protein LTV1 homolog	LTV1
29.5809	29.3771	29.5863	29.5593	29.7544	29.4353			21	60	47.371	230.1	29.5148	29.583	0.068222	0.231437	-0.0682208	-0.590016	P61158;Q9P1U1;Q9C0K3	P61158	Actin-related protein 3	ACTR3
27.2503	27.1958	27.0602	27.1236	27.283	27.3044			14	17.6	118.32	97.918	27.1688	27.237	0.0682144	0.353084	-0.0682138	-0.849368	P53992	P53992	Protein transport protein Sec24C	SEC24C
26.8637	26.9988	27.185	27.0105	27.0392	27.2017			15	39.7	46.648	60.203	27.0159	27.0838	0.0679455	0.242604	-0.0679461	-0.614696	Q9UNH7;Q86XE0	Q9UNH7	Sorting nexin-6;Sorting nexin-6, N-terminally processed	SNX6
21.6697	21.0886	19.6384	21.5221	20.4823	20.596			7	11.8	66.72	1.3734	20.7989	20.8668	0.0678959	0.0333277	-0.0678946	-0.0986922	Q96HN2	Q96HN2	Putative adenosylhomocysteinase 3	AHCYL2
28.4148	28.4425	28.4038	28.4306	28.5515	28.4824			15	43.8	46.247	44.946	28.4204	28.4882	0.0678196	0.854792	-0.067819	-1.83935	P17174	P17174	Aspartate aminotransferase, cytoplasmic	GOT1
28.0531	27.9346	27.8164	27.9441	28.0076	28.0552			14	51.6	41.268	66.756	27.9347	28.0023	0.0676079	0.375459	-0.0676085	-0.895263	P52788	P52788	Spermine synthase	SMS
26.1569	25.8933	25.7258	26.0104	26.1076	25.8607			10	21.6	74.316	49.233	25.9253	25.9929	0.0675583	0.177455	-0.0675596	-0.467345	Q7Z4V5	Q7Z4V5	Hepatoma-derived growth factor-related protein 2	HDGFRP2
27.1254	27.3984	27.0578	26.858	27.3265	27.5997			7	60.8	14.285	15.257	27.1939	27.2614	0.0675373	0.100941	-0.0675373	-0.281053	O14737	O14737	Programmed cell death protein 5	PDCD5
32.4325	32.5396	32.5282	32.6849	32.5395	32.477			11	63.4	22.127	135.6	32.5001	32.5671	0.0670433	0.404023	-0.067042	-0.953267	P62081	P62081	40S ribosomal protein S7	RPS7
27.9688	28.0234	28.1612	27.9039	28.2558	28.1945			17	44.4	58.768	225.19	28.0511	28.1181	0.0669498	0.211593	-0.0669505	-0.545605	Q16222	Q16222	UDP-N-acetylhexosamine pyrophosphorylase;UDP-N-acetylgalactosamine pyrophosphorylase;UDP-N-acetylglucosamine pyrophosphorylase	UAP1
27.7758	27.7555	27.8249	27.6701	27.864	28.0225			10	29.2	57.81	45.832	27.7854	27.8522	0.0667934	0.255287	-0.0667934	-0.642478	O00505	O00505	Importin subunit alpha-4	KPNA3
24.8972	25.29	25.0137	25.2708	25.0864	25.044			2	40	9.467	6.496	25.067	25.1337	0.0667801	0.188112	-0.0667795	-0.492047	Q9NQG1	Q9NQG1	Protein MANBAL	MANBAL
21.8972	21.7891	21.7519	22.1588	22.0403	21.4395			5	8.2	75.054	4.3945	21.8128	21.8795	0.0667572	0.106118	-0.0667559	-0.294234	Q8WXA3	Q8WXA3	RUN and FYVE domain-containing protein 2	RUFY2
25.9171	25.9005	26.0313	25.9881	26.1086	25.9521			17	13.6	153.89	23.903	25.9496	26.0163	0.0666485	0.45893	-0.0666472	-1.06326	Q92878	Q92878	DNA repair protein RAD50	RAD50
27.065	27.1296	27.2228	27.1608	27.1362	27.3202			23	46.4	80.852	72.719	27.1391	27.2057	0.0666237	0.380075	-0.0666243	-0.90468	P43304	P43304	Glycerol-3-phosphate dehydrogenase, mitochondrial	GPD2
25.9252	25.9966	26.0078	26.0633	25.9657	26.1002			8	32.2	38.946	28.949	25.9765	26.0431	0.0665264	0.627173	-0.0665258	-1.39333	Q9NX46	Q9NX46	Poly(ADP-ribose) glycohydrolase ARH3	ADPRHL2
26.6249	26.7593	26.9226	26.6882	26.9747	26.8422			12	37.4	52.337	47.629	26.7689	26.835	0.0660706	0.214995	-0.0660712	-0.553271	Q9UJW0	Q9UJW0	Dynactin subunit 4	DCTN4
24.3015	24.2519	24.0634	24.0924	24.3008	24.4217			2	21.5	13.841	27.501	24.2056	24.2716	0.0660286	0.212725	-0.0660286	-0.548159	P62699	P62699	Protein yippee-like 5	YPEL5
21.0861	20.4529	19.9778	20.4524	20.5686	20.6939			1	6.8	29.81	2.3806	20.5056	20.5716	0.0660038	0.0702976	-0.0660038	-0.200932	O43819	O43819	Protein SCO2 homolog, mitochondrial	SCO2
26.1872	26.2419	26.1691	26.236	26.3065	26.2537			10	21.4	64.969	58.034	26.1994	26.2654	0.0660019	1.01782	-0.0660019	-2.16843	P49902	P49902	Cytosolic purine 5-nucleotidase	NT5C2
24.9199	24.7921	25.1287	25.0238	24.804	25.2108			10	14.7	88.892	88.745	24.9469	25.0128	0.065937	0.161809	-0.0659358	-0.430588	O95479	O95479	GDH/6PGL endoplasmic bifunctional protein;Glucose 1-dehydrogenase;6-phosphogluconolactonase	H6PD
28.9105	28.6663	28.2763	28.611	28.6115	28.8283			17	55.3	44.743	72.555	28.6177	28.6836	0.0658741	0.121199	-0.0658728	-0.332102	Q9NTK5	Q9NTK5	Obg-like ATPase 1	OLA1
24.3192	24.1212	24.1954	24.2244	24.4804	24.1283			9	21	62.608	11.149	24.2119	24.2777	0.065773	0.212856	-0.0657743	-0.548453	Q13555	Q13555	Calcium/calmodulin-dependent protein kinase type II subunit gamma	CAMK2G
25.4035	25.337	24.8797	25.3967	25.5451	24.8758			15	10.9	228.86	20.396	25.2068	25.2725	0.0657444	0.0895037	-0.0657444	-0.251583	P48634	P48634	Protein PRRC2A	PRRC2A
30.419	30.5844	30.4429	30.4361	30.5712	30.636			27	40.9	97.169	323.31	30.4821	30.5478	0.0656395	0.34771	-0.0656382	-0.838277	Q14974	Q14974	Importin subunit beta-1	KPNB1
29.1749	29.0307	28.9891	29.1002	29.1448	29.1465			30	50.4	78.806	323.31	29.0649	29.1305	0.06563	0.490541	-0.06563	-1.12589	Q06210	Q06210	Glutamine--fructose-6-phosphate aminotransferase [isomerizing] 1	GFPT1
23.6747	23.8582	23.7505	24.1463	23.7294	23.6046			7	10.3	124.97	14.793	23.7611	23.8268	0.0656261	0.141132	-0.0656268	-0.381035	Q9Y3M8	Q9Y3M8	StAR-related lipid transfer protein 13	STARD13
27.7025	27.6784	27.8132	27.7043	27.7249	27.9616			16	31.3	66.69	295.26	27.7314	27.797	0.065588	0.286555	-0.065588	-0.709924	P17812	P17812	CTP synthase 1	CTPS1
24.6758	24.6243	24.3576	24.7688	24.7866	24.299			8	8.7	126.69	12.778	24.5526	24.6181	0.065567	0.128192	-0.0655664	-0.349408	O94851	O94851	Protein-methionine sulfoxide oxidase MICAL2	MICAL2
26.0559	25.8926	26.0666	26.1258	26.014	26.0719			2	17	17.494	5.9766	26.005	26.0706	0.0655575	0.432241	-0.0655568	-1.01001	Q8N138	Q8N138	ORM1-like protein 3	ORMDL3
24.6762	24.3202	24.5969	24.7282	24.762	24.2988			10	25	70.414	16.541	24.5311	24.5963	0.0652466	0.130275	-0.0652459	-0.354534	Q9BXF6	Q9BXF6	Rab11 family-interacting protein 5	RAB11FIP5
32.0414	32.1749	32.2357	32.4313	32.1408	32.0753			14	48.6	23.742	84.746	32.1507	32.2158	0.0651093	0.203407	-0.065108	-0.527064	P23284	P23284	Peptidyl-prolyl cis-trans isomerase B	PPIB
33.7078	33.6697	33.7482	33.7629	33.7152	33.8429			28	67	49.83	323.31	33.7085	33.7736	0.0651016	0.678402	-0.0651029	-1.49311	P68371	P68371	Tubulin beta-4B chain	TUBB4B
25.2024	25.5256	25.5805	25.4379	25.4425	25.6232			12	22.4	86.454	76.461	25.4362	25.5012	0.0650635	0.187187	-0.0650628	-0.489915	Q96TA2	Q96TA2	ATP-dependent zinc metalloprotease YME1L1	YME1L1
34.4063	34.6593	34.7871	34.4923	34.6948	34.8607			49	74.6	57.936	323.31	34.6176	34.6826	0.0650368	0.157759	-0.0650355	-0.420972	P14618	P14618	Pyruvate kinase PKM	PKM
28.2345	28.3234	28.5189	28.3196	28.4509	28.5015			13	31.4	60.901	84.671	28.359	28.424	0.0650349	0.259016	-0.0650355	-0.650597	O15460	O15460	Prolyl 4-hydroxylase subunit alpha-2	P4HA2
30.6603	30.7134	30.7026	30.5056	30.8833	30.8815			23	52.3	66.193	223.45	30.6921	30.7568	0.0647049	0.196339	-0.0647055	-0.510945	O75083	O75083	WD repeat-containing protein 1	WDR1
24.3592	24.2484	24.1592	24.3092	24.3995	24.2511			10	9.6	141.13	87.434	24.2556	24.32	0.0643387	0.373641	-0.0643387	-0.89155	O75122	O75122	CLIP-associating protein 2	CLASP2
29.1761	29.1274	29.388	29.2651	29.2306	29.3887			23	45.5	61.397	60.539	29.2305	29.2948	0.064333	0.2771	-0.0643317	-0.689676	P00367;P49448	P00367;P49448	Glutamate dehydrogenase 1, mitochondrial;Glutamate dehydrogenase 2, mitochondrial	GLUD1;GLUD2
30.4891	30.479	30.6681	30.4951	30.669	30.6648			109	57	278.16	323.31	30.5454	30.6096	0.0642166	0.312399	-0.0642166	-0.764686	O75369	O75369	Filamin-B	FLNB
28.5605	28.5311	28.6	28.7333	28.5146	28.636			10	27.6	54.705	32.651	28.5638	28.628	0.0641422	0.410786	-0.0641429	-0.966913	Q8IV08	Q8IV08	Phospholipase D3	PLD3
25.5955	25.6236	25.7058	25.4646	25.8472	25.8053			4	26.1	32.749	28.262	25.6416	25.7057	0.0640869	0.196046	-0.0640863	-0.510274	Q86U42	Q86U42	Polyadenylate-binding protein 2	PABPN1
27.8125	27.7545	27.7471	27.7763	27.7301	27.9999			6	28.8	23.819	9.7631	27.7714	27.8354	0.0640583	0.303762	-0.0640577	-0.746476	P23919	P23919	Thymidylate kinase	DTYMK
24.3535	24.3953	24.1692	24.5699	24.5442	23.9959			4	17.3	28.202	3.975	24.306	24.37	0.0640278	0.11662	-0.0640284	-0.320685	Q9BVV7	Q9BVV7	Mitochondrial import inner membrane translocase subunit Tim21	TIMM21
27.9605	28.0184	27.9261	28.0437	28.1905	27.863			12	35.8	43.447	117.33	27.9684	28.0324	0.0640163	0.258795	-0.0640176	-0.650115	Q92734	Q92734	Protein TFG	TFG
24.7455	24.8256	23.8907	24.4267	24.4215	24.8055			10	22.1	50.195	14.441	24.4872	24.5512	0.064003	0.0687901	-0.064003	-0.196891	Q9Y697	Q9Y697	Cysteine desulfurase, mitochondrial	NFS1
25.2589	25.1369	25.2243	25.1317	25.3234	25.357			5	32.9	23.757	11.979	25.2067	25.2707	0.0639935	0.334049	-0.0639928	-0.809961	Q8N128	Q8N128	Protein FAM177A1	FAM177A1
24.9044	24.9266	25.0684	24.8386	25.0931	25.1597			9	12	125.5	15.644	24.9665	25.0305	0.0639915	0.226528	-0.0639903	-0.579098	Q9ULH1	Q9ULH1	Arf-GAP with SH3 domain, ANK repeat and PH domain-containing protein 1	ASAP1
24.5473	24.5218	24.3731	24.5111	24.6368	24.4862			11	36	73.324	44.281	24.4807	24.5447	0.0639648	0.37454	-0.0639655	-0.893386	Q9NZT2	Q9NZT2	Opioid growth factor receptor	OGFR
28.8844	29.0662	29.2572	29.1471	29.1048	29.1476			3	37.5	9.9743	5.4819	29.0693	29.1331	0.0638599	0.230598	-0.0638606	-0.588152	P60468	P60468	Protein transport protein Sec61 subunit beta	SEC61B
31.3859	31.3896	31.4125	31.451	31.3655	31.562			30	54.7	67.877	323.31	31.396	31.4595	0.0635166	0.4799	-0.0635166	-1.10486	P29401	P29401	Transketolase	TKT
24.8322	24.9914	24.9824	25.0282	25.0058	24.9617			10	18.2	70.857	11.946	24.9353	24.9986	0.063261	0.500981	-0.0632604	-1.14649	P43155	P43155	Carnitine O-acetyltransferase	CRAT
26.0902	26.0292	25.9373	25.9577	26.1624	26.1253			24	22	158.17	60.825	26.0189	26.0818	0.0629463	0.337341	-0.062947	-0.816801	Q13464	Q13464	Rho-associated protein kinase 1	ROCK1
30.6997	30.6641	30.6095	30.7843	30.731	30.6462			41	40.1	138.34	323.31	30.6577	30.7205	0.0627918	0.583395	-0.0627925	-1.30799	P53621	P53621	Coatomer subunit alpha;Xenin;Proxenin	COPA
24.0677	23.3426	24.4681	24.4662	23.7639	23.8365			4	11.8	45.884	4.343	23.9594	24.0222	0.0627499	0.0543894	-0.0627505	-0.157761	Q03154	Q03154	Aminoacylase-1	ACY1
24.8804	24.9558	24.7132	24.6935	25.1543	24.8897			2	19.7	15.961	4.4891	24.8498	24.9125	0.0627155	0.15479	-0.0627168	-0.413896	Q6QNY1	Q6QNY1	Biogenesis of lysosome-related organelles complex 1 subunit 2	BLOC1S2
29.0123	29.0791	29.2151	29.1606	29.1486	29.1854			21	47.4	61.049	267.64	29.1022	29.1649	0.0626736	0.444013	-0.0626736	-1.03355	P13674	P13674	Prolyl 4-hydroxylase subunit alpha-1	P4HA1
25.917	25.5902	25.5859	25.8102	25.5591	25.9114			6	27.4	31.608	31.241	25.6977	25.7602	0.0625305	0.154167	-0.0625318	-0.412408	P42574	P42574	Caspase-3;Caspase-3 subunit p17;Caspase-3 subunit p12	CASP3
26.5157	26.6024	26.6057	26.5689	26.628	26.7135			14	47.5	45.518	93.318	26.5746	26.6368	0.0621529	0.53429	-0.0621529	-1.21196	P13861	P13861	cAMP-dependent protein kinase type II-alpha regulatory subunit	PRKAR2A
23.0754	22.5995	22.3247	22.8351	22.6862	22.6643			3	7.6	44.279	2.128	22.6665	22.7286	0.0620365	0.0984951	-0.0620359	-0.274792	Q03113	Q03113	Guanine nucleotide-binding protein subunit alpha-12	GNA12
21.1505	19.1651	20.4188	20.6642	20.2265	20.0293			2	6.9	32.844	1.3861	20.2448	20.3067	0.0618725	0.0343259	-0.0618725	-0.101545	O95983	O95983	Methyl-CpG-binding domain protein 3	MBD3
22.2387	22.1971	23.2213	22.4649	23.7259	21.6514			3	17.5	34.534	6.2008	22.5524	22.6141	0.0616703	0.0300777	-0.061669	-0.0893654	P53384	P53384	Cytosolic Fe-S cluster assembly factor NUBP1	NUBP1
25.9569	25.9961	25.9495	25.9538	26.1628	25.9709			20	26.2	113.08	189.37	25.9675	26.0292	0.0616703	0.377606	-0.0616709	-0.899644	Q08379	Q08379	Golgin subfamily A member 2	GOLGA2
27.1596	26.5477	26.4635	26.7951	26.8219	26.7379			6	41.3	20.776	27.502	26.7236	26.785	0.0613613	0.0997365	-0.0613626	-0.277972	O96000	O96000	NADH dehydrogenase [ubiquinone] 1 beta subcomplex subunit 10	NDUFB10
22.4871	22.8231	20.7348	22.5858	22.7651	20.8779			3	33.3	11.986	5.0931	22.015	22.0763	0.0612602	0.0231653	-0.0612596	-0.0693259	Q15004	Q15004	PCNA-associated factor	KIAA0101
23.5816	23.402	23.0685	23.2211	23.4737	23.5404			4	22.1	23.586	4.1714	23.3507	23.4117	0.0610409	0.124754	-0.0610396	-0.340918	P61018	P61018	Ras-related protein Rab-4B	RAB4B
26.806	26.6367	27.2453	26.9971	26.931	26.9428			5	40.3	16.698	20.756	26.896	26.957	0.0609798	0.122031	-0.0609805	-0.334168	Q9P0J0	Q9P0J0	NADH dehydrogenase [ubiquinone] 1 alpha subcomplex subunit 13	NDUFA13
28.4606	28.5098	28.4871	28.4948	28.4655	28.68			26	40.6	87.301	274.64	28.4858	28.5468	0.0609589	0.372062	-0.0609601	-0.888323	P54886	P54886	Delta-1-pyrroline-5-carboxylate synthase;Glutamate 5-kinase;Gamma-glutamyl phosphate reductase	ALDH18A1
26.9455	27.0378	27.1073	26.8939	27.1218	27.2575			9	28.2	51.871	150.29	27.0302	27.091	0.0608578	0.202407	-0.0608578	-0.52479	Q96JJ7	Q96JJ7	Protein disulfide-isomerase TMX3	TMX3
32.5534	32.4886	32.4989	32.5498	32.5365	32.636			19	55.4	36.638	269.93	32.5136	32.5741	0.0604897	0.74862	-0.0604897	-1.63019	P07195	P07195	L-lactate dehydrogenase B chain	LDHB
23.4193	23.438	23.2262	23.7966	23.2593	23.2091			3	11.3	41.949	11.658	23.3612	23.4216	0.0604782	0.109429	-0.0604776	-0.302612	O60547	O60547	GDP-mannose 4,6 dehydratase	GMDS
25.9503	26.0257	26.0611	25.8039	25.9585	26.4561			24	44.3	70.02	104.16	26.0124	26.0728	0.060442	0.109604	-0.060442	-0.303056	P54652	P54652	Heat shock-related 70 kDa protein 2	HSPA2
31.7494	31.5875	31.5827	31.6997	31.789	31.6118			60	47.1	152.47	323.31	31.6399	31.7001	0.0602913	0.33139	-0.0602919	-0.804427	Q9P2E9	Q9P2E9	Ribosome-binding protein 1	RRBP1
25.4871	25.6045	25.1915	25.5672	25.5586	25.338			5	35.3	19.127	7.6596	25.4277	25.4879	0.0602245	0.156676	-0.0602252	-0.418393	Q12974	Q12974	Protein tyrosine phosphatase type IVA 2	PTP4A2
24.9608	24.9869	24.8137	24.8539	25.0647	25.0228			4	32.9	18.559	8.917	24.9204	24.9805	0.0600357	0.288757	-0.0600357	-0.714623	Q96G61;Q8NFP7	Q96G61;Q8NFP7	Diphosphoinositol polyphosphate phosphohydrolase 3-beta;Diphosphoinositol polyphosphate phosphohydrolase 3-alpha	NUDT11;NUDT10
28.1956	28.0286	27.8113	28.0539	28.2598	27.9012			21	48.3	63.944	126.6	28.0118	28.0716	0.0598087	0.146032	-0.05981	-0.392885	Q96HC4	Q96HC4	PDZ and LIM domain protein 5	PDLIM5
27.8307	27.9134	27.77	27.8312	27.8055	28.0563			14	36.6	56.639	110.78	27.838	27.8977	0.0596409	0.265062	-0.0596402	-0.663715	Q9UHG3	Q9UHG3	Prenylcysteine oxidase 1	PCYOX1
23.8981	24.0687	23.6901	23.9814	23.9845	23.8695			8	5.9	174.76	8.369	23.8856	23.9451	0.0595074	0.197585	-0.0595061	-0.513794	P35573	P35573	Glycogen debranching enzyme;4-alpha-glucanotransferase;Amylo-alpha-1,6-glucosidase	AGL
28.6905	28.482	28.7091	28.6047	28.6556	28.7998			14	54.7	35.619	97.979	28.6272	28.6867	0.0595074	0.252989	-0.0595061	-0.637462	Q9H9B4	Q9H9B4	Sideroflexin-1	SFXN1
24.7772	24.6213	24.2666	24.6259	24.8014	24.4162			8	12.3	103.53	11.875	24.555	24.6145	0.0594673	0.115088	-0.0594686	-0.31685	P98175	P98175	RNA-binding protein 10	RBM10
25.1471	24.83	25.0802	25.1733	25.0835	24.9788			8	16	60.718	17.501	25.0191	25.0785	0.0594368	0.205699	-0.0594374	-0.532268	Q9H857	Q9H857	5-nucleotidase domain-containing protein 2	NT5DC2
26.3807	26.379	26.3689	26.7679	26.3606	26.1779			2	16.9	17.218	55.993	26.3762	26.4355	0.0592918	0.124374	-0.0592931	-0.339978	Q9H4G4	Q9H4G4	Golgi-associated plant pathogenesis-related protein 1	GLIPR2
22.5027	22.3237	22.5637	22.5641	22.6279	22.3757			1	8	17.42	8.1476	22.4634	22.5226	0.0591869	0.22082	-0.0591869	-0.566347	O43924	O43924	Retinal rod rhodopsin-sensitive cGMP 3,5-cyclic phosphodiesterase subunit delta	PDE6D
25.6732	25.7688	26.0866	25.7171	26.0923	25.896			6	22.8	38.989	87.757	25.8428	25.9018	0.0589275	0.130997	-0.0589263	-0.356307	P49770	P49770	Translation initiation factor eIF-2B subunit beta	EIF2B2
24.1774	24.4724	24.0178	24.4087	24.2394	24.196			2	23.7	10.771	4.7296	24.2225	24.2814	0.0588417	0.147834	-0.0588417	-0.397224	Q96GX2	Q96GX2	Putative ataxin-7-like protein 3B	ATXN7L3B
31.5409	31.4752	31.1481	31.3458	31.455	31.5385			10	38.9	23.577	26.565	31.3881	31.4464	0.0583477	0.1643	-0.0583483	-0.436481	P40429;Q6NVV1	P40429;Q6NVV1	60S ribosomal protein L13a;Putative 60S ribosomal protein L13a protein RPL13AP3	RPL13A;RPL13AP3
27.6765	27.8246	28.2177	27.8511	27.974	28.0683			26	38.4	98.063	72.019	27.9063	27.9645	0.0581913	0.122695	-0.0581919	-0.335816	P50570;Q9UQ16	P50570	Dynamin-2	DNM2
26.0398	26.1368	26.1994	26.21	26.0627	26.2776			12	30.2	50.817	30.802	26.1254	26.1834	0.058075	0.30013	-0.058075	-0.738792	P49821	P49821	NADH dehydrogenase [ubiquinone] flavoprotein 1, mitochondrial	NDUFV1
29.2382	29.1617	29.251	29.2102	29.2521	29.362			20	56.5	46.659	257.41	29.217	29.2748	0.057785	0.47092	-0.0577857	-1.08707	O75874	O75874	Isocitrate dehydrogenase [NADP] cytoplasmic	IDH1
24.1423	24.0309	23.695	24.1095	23.9308	24.0012			7	9	95.367	8.3681	23.9561	24.0138	0.0577755	0.149332	-0.0577749	-0.400826	Q6IN85	Q6IN85	Serine/threonine-protein phosphatase 4 regulatory subunit 3A	SMEK1
24.1427	24.1865	24.0419	24.1636	24.1981	24.1823			2	10.4	26.55	1.7291	24.1237	24.1813	0.0576649	0.585702	-0.0576649	-1.31249	Q8WVC6	Q8WVC6	Dephospho-CoA kinase domain-containing protein	DCAKD
28.8302	28.7748	28.832	28.9355	28.8954	28.779			20	43	57.41	114.68	28.8123	28.87	0.0576191	0.497672	-0.0576191	-1.13996	P12081	P12081	Histidine--tRNA ligase, cytoplasmic	HARS
25.3926	25.4786	25.3475	25.7617	25.3709	25.2587			8	13.5	80.313	10.86	25.4062	25.4638	0.0575714	0.135037	-0.057572	-0.366201	Q92541	Q92541	RNA polymerase-associated protein RTF1 homolog	RTF1
30.1541	30.1014	29.9242	30.189	30.0669	30.0962			8	68.6	10.932	54.953	30.0599	30.1174	0.0574532	0.296171	-0.0574538	-0.730397	P61604	P61604	10 kDa heat shock protein, mitochondrial	HSPE1
26.6906	26.3287	26.2092	26.5553	26.4011	26.4443			11	21	86.191	48.582	26.4095	26.4669	0.0573921	0.13988	-0.0573908	-0.377998	O14964	O14964	Hepatocyte growth factor-regulated tyrosine kinase substrate	HGS
26.7478	26.5209	26.2925	26.4939	26.8017	26.4372			14	17.9	100.67	38.052	26.5204	26.5776	0.0572166	0.120275	-0.0572166	-0.329802	Q9BXP5	Q9BXP5	Serrate RNA effector molecule homolog	SRRT
24.8175	24.7494	24.9543	24.8733	24.8455	24.9739			8	19.6	55.686	22.534	24.8404	24.8976	0.0571899	0.327745	-0.0571899	-0.796829	P31749;Q9Y243	P31749	RAC-alpha serine/threonine-protein kinase	AKT1
28.4946	28.6438	28.6163	28.5238	28.7969	28.6051			14	31.5	56.369	284.11	28.5849	28.6419	0.0570469	0.241852	-0.0570482	-0.613042	Q13557	Q13557	Calcium/calmodulin-dependent protein kinase type II subunit delta	CAMK2D
25.1212	25.64	25.3786	25.7636	25.4889	25.0583			6	29.8	35.422	7.9397	25.3799	25.4369	0.057003	0.0791085	-0.0570043	-0.224358	P08574	P08574	Cytochrome c1, heme protein, mitochondrial	CYC1
26.2836	26.3253	25.8495	26.1699	26.1701	26.289			13	17.3	107.49	65.092	26.1528	26.2097	0.0569229	0.133357	-0.0569229	-0.362091	Q9P0V3	Q9P0V3	SH3 domain-binding protein 4	SH3BP4
28.2633	28.4445	28.4921	28.3552	28.6394	28.3761			16	47.5	41.389	112.14	28.4	28.4569	0.056921	0.189417	-0.0569216	-0.495056	P28482	P28482	Mitogen-activated protein kinase 1	MAPK1
29.7371	29.8399	29.9951	29.9048	29.8559	29.9821			10	50	27.887	323.31	29.8574	29.9143	0.0569191	0.273312	-0.0569185	-0.68153	O14818	O14818	Proteasome subunit alpha type-7	PSMA7
28.1275	27.9887	28.1388	28.014	28.1198	28.2919			13	46.5	39.233	48.472	28.085	28.1419	0.0568676	0.237427	-0.0568676	-0.603282	P11177	P11177	Pyruvate dehydrogenase E1 component subunit beta, mitochondrial	PDHB
28.2418	28.4101	28.3689	28.2736	28.4025	28.5145			10	28	48.755	117.28	28.3402	28.3969	0.0566254	0.262269	-0.0566247	-0.657661	P36957	P36957	Dihydrolipoyllysine-residue succinyltransferase component of 2-oxoglutarate dehydrogenase complex, mitochondrial	DLST
26.8361	26.8316	26.7762	26.7036	26.3335	27.5765			3	49.6	12.452	267.13	26.8146	26.8712	0.0565853	0.0527899	-0.0565859	-0.153355	P63172	P63172	Dynein light chain Tctex-type 1	DYNLT1
22.4165	21.5747	21.8814	22.0302	22.0059	22.006			2	9.8	36.45	2.4469	21.9575	22.014	0.05653	0.0811392	-0.05653	-0.229711	Q7Z7A3	Q7Z7A3	Cytoplasmic tRNA 2-thiolation protein 1	CTU1
26.1613	26.173	25.921	26.1208	26.1993	26.1047			3	21	22.35	5.997	26.0851	26.1416	0.0564423	0.257644	-0.0564423	-0.647612	Q14919	Q14919	Dr1-associated corepressor	DRAP1
30.0947	30.0775	30.0992	30.2404	30.1708	30.0293			41	54.3	111.33	323.31	30.0905	30.1468	0.0563507	0.379015	-0.0563513	-0.902518	Q9Y4L1	Q9Y4L1	Hypoxia up-regulated protein 1	HYOU1
31.9179	31.8116	31.7351	31.9881	31.8947	31.7507			27	74.8	44.614	323.31	31.8215	31.8778	0.0562935	0.257182	-0.0562935	-0.646605	P00558	P00558	Phosphoglycerate kinase 1	PGK1
27.6568	27.89	28.0515	27.6996	27.8892	28.1781			10	19	59.058	69.367	27.8661	27.9223	0.0561848	0.113053	-0.0561848	-0.311741	Q99829	Q99829	Copine-1	CPNE1
27.9846	28.205	27.7688	28.0573	27.96	28.1092			13	41.5	43.66	57.705	27.9861	28.0422	0.056078	0.157645	-0.0560767	-0.420702	P31153	P31153	S-adenosylmethionine synthase isoform type-2	MAT2A
22.4728	23.5066	23.6472	23.1031	23.5485	23.1431			2	25.2	12.388	1.9056	23.2089	23.2649	0.056015	0.048406	-0.0560144	-0.141213	Q9NYM9	Q9NYM9	BET1-like protein	BET1L
25.5666	25.5116	25.792	25.6326	25.8586	25.5467			2	9	25.127	8.2565	25.6234	25.6793	0.0559349	0.166694	-0.0559349	-0.442129	Q99720	Q99720	Sigma non-opioid intracellular receptor 1	SIGMAR1
24.0833	24.9512	25.1207	23.2777	25.3542	25.6911			2	7.9	25.027	2.5354	24.7184	24.7743	0.0559006	0.0227654	-0.0559006	-0.068158	O43731	O43731	ER lumen protein-retaining receptor 3	KDELR3
24.9965	24.7413	24.774	24.6425	25.2033	24.8338			9	12.5	121.9	16.064	24.8373	24.8932	0.0558739	0.110454	-0.0558732	-0.305201	O60264	O60264	SWI/SNF-related matrix-associated actin-dependent regulator of chromatin subfamily A member 5	SMARCA5
24.1389	24.1662	23.9336	24.1908	24.1146	24.1009			5	14	52.642	14.546	24.0796	24.1354	0.0558052	0.286812	-0.0558058	-0.710474	O75688	O75688	Protein phosphatase 1B	PPM1B
27.4828	27.193	26.616	27.3934	27.4265	26.6381			20	23.6	113.37	51.848	27.0972	27.1527	0.0554237	0.0526674	-0.0554237	-0.153017	Q8WWM7	Q8WWM7	Ataxin-2-like protein	ATXN2L
23.2081	23.7988	23.5159	23.2433	23.2154	24.2303			5	11.2	79.443	13.237	23.5076	23.563	0.055418	0.0508008	-0.055418	-0.147858	Q8NBF2	Q8NBF2	NHL repeat-containing protein 2	NHLRC2
25.774	25.7442	25.758	25.6827	25.7713	25.9882			20	11.7	227.58	71.086	25.7587	25.8141	0.0553474	0.239159	-0.0553487	-0.607106	Q15643	Q15643	Thyroid receptor-interacting protein 11	TRIP11
30.6928	30.8361	30.8794	30.7409	31.0947	30.7388			9	55.6	20.511	28.726	30.8028	30.8581	0.0553341	0.15831	-0.0553347	-0.422282	P18085	P18085	ADP-ribosylation factor 4	ARF4
25.1977	24.9569	24.9627	25.1688	25.0151	25.0988			4	36.3	12.551	9.7697	25.0391	25.0942	0.0551434	0.238921	-0.0551427	-0.606579	O95182	O95182	NADH dehydrogenase [ubiquinone] 1 alpha subcomplex subunit 7	NDUFA7
26.2208	26.3187	26.6476	26.2559	26.4306	26.666			10	16.7	83.308	31.463	26.3957	26.4508	0.0551376	0.114065	-0.0551364	-0.314283	P48449	P48449	Lanosterol synthase	LSS
25.6699	25.8336	26.0575	25.8734	25.9204	25.9326			13	34.4	50.704	17.267	25.8537	25.9088	0.0551357	0.184882	-0.0551364	-0.484589	P41240	P41240	Tyrosine-protein kinase CSK	CSK
25.9814	26.5488	26.629	26.1714	26.9403	26.2128			5	19.9	35.116	17.122	26.3864	26.4415	0.0551186	0.059222	-0.0551179	-0.171	O14495	O14495	Lipid phosphate phosphohydrolase 3	PPAP2B
37.3912	37.5852	37.5526	37.538	37.525	37.631			29	84.5	41.792	323.31	37.5097	37.5647	0.0550041	0.329888	-0.0550054	-0.801298	P63261	P63261	Actin, cytoplasmic 2;Actin, cytoplasmic 2, N-terminally processed	ACTG1
23.4718	23.3095	23.1047	23.307	23.1047	23.6392			3	6.7	54.341	5.0143	23.2954	23.3503	0.0549374	0.104976	-0.0549374	-0.291334	Q9UHL4	Q9UHL4	Dipeptidyl peptidase 2	DPP7
25.7871	25.7655	26.078	25.7752	25.9048	26.1154			28	6.2	591.4	34.974	25.8769	25.9318	0.0549183	0.144239	-0.0549189	-0.388556	Q63HN8	Q63HN8	E3 ubiquitin-protein ligase RNF213	RNF213
22.2515	20.9459	21.2167	21.4533	21.4884	21.6371			4	9	93.44	3.4653	21.4713	21.5262	0.0549145	0.0467763	-0.0549151	-0.136674	Q8N3F8	Q8N3F8	MICAL-like protein 1	MICALL1
24.6663	25.0424	24.7711	24.9591	25.1222	24.5631			12	19	102.53	22.456	24.8266	24.8815	0.0548496	0.0981245	-0.054849	-0.273841	Q9BSJ2	Q9BSJ2	Gamma-tubulin complex component 2	TUBGCP2
23.0115	22.8882	22.5909	22.6745	23.3481	22.6315			5	3	211.06	5.6183	22.8302	22.8847	0.0545216	0.0725389	-0.0545222	-0.206923	Q9UIW2	Q9UIW2	Plexin-A1	PLXNA1
28.0555	27.8086	27.7838	28.0149	28.0322	27.7638			34	30.3	138.83	71.822	27.8826	27.937	0.0543575	0.167123	-0.0543575	-0.443138	O60841	O60841	Eukaryotic translation initiation factor 5B	EIF5B
26.3943	26.1577	26.2029	26.4575	26.2316	26.2288			16	30.3	103.88	54.749	26.2516	26.3059	0.054327	0.199392	-0.054327	-0.517919	Q2M2I8	Q2M2I8	AP2-associated protein kinase 1	AAK1
28.5226	28.6451	28.7672	28.7245	28.6672	28.7061			18	39.4	62.942	80.538	28.645	28.6993	0.0542755	0.304317	-0.0542768	-0.747649	O43776	O43776	Asparagine--tRNA ligase, cytoplasmic	NARS
25.9563	25.7376	25.6218	25.7889	25.8109	25.8787			11	31.7	46.323	17.807	25.7719	25.8261	0.0542488	0.206155	-0.0542488	-0.533303	Q8IWB7	Q8IWB7	WD repeat and FYVE domain-containing protein 1	WDFY1
28.5827	28.5639	28.4341	28.5777	28.7086	28.457			50	32.8	225.49	323.31	28.5269	28.5811	0.054203	0.248461	-0.0542037	-0.627558	Q14008	Q14008	Cytoskeleton-associated protein 5	CKAP5
26.8415	26.7979	27.0238	26.8865	26.9662	26.9727			18	30.2	89.594	36.941	26.8877	26.9418	0.0540752	0.293817	-0.0540759	-0.725395	O94874	O94874	E3 UFM1-protein ligase 1	UFL1
29.7436	29.7141	29.6943	29.8454	29.718	29.7505			5	35.3	15.423	15.486	29.7173	29.7713	0.054018	0.591116	-0.0540174	-1.32306	P62847	P62847	40S ribosomal protein S24	RPS24
30.5074	30.2277	30.3405	30.5696	30.3223	30.3456			9	44	21.397	154.62	30.3585	30.4125	0.0539761	0.181496	-0.0539767	-0.476743	P18621	P18621	60S ribosomal protein L17	RPL17
25.6527	25.8962	26.0597	26.0282	25.9645	25.7777			3	2.3	233.1	1.6124	25.8695	25.9235	0.0539436	0.142799	-0.0539443	-0.385074	Q8IZD9	Q8IZD9	Dedicator of cytokinesis protein 3	DOCK3
26.4029	26.4751	26.3933	26.7437	26.4375	26.2514			3	44.8	6.4575	169.87	26.4238	26.4775	0.0537453	0.136019	-0.0537459	-0.368597	Q96IX5	Q96IX5	Up-regulated during skeletal muscle growth protein 5	USMG5
25.8563	25.6488	25.2358	25.887	25.7847	25.23			12	20.5	108.58	24.754	25.5803	25.6339	0.0535984	0.0683981	-0.0535984	-0.195838	Q9H0D6	Q9H0D6	5-3 exoribonuclease 2	XRN2
27.0483	27.1895	26.8376	26.9142	27.1629	27.1588			16	17	120.65	119.95	27.0252	27.0787	0.0534954	0.152209	-0.0534954	-0.407725	Q9UP95;Q9Y666	Q9UP95	Solute carrier family 12 member 4	SLC12A4
29.0856	28.9113	29.0704	29.2584	28.9484	29.0209			19	54.5	44.172	106.79	29.0225	29.0759	0.0534687	0.187559	-0.05347	-0.490773	P62333	P62333	26S protease regulatory subunit 10B	PSMC6
27.3468	27.4849	27.7766	27.2359	27.622	27.9108			20	33.8	80.419	106.67	27.5361	27.5896	0.053442	0.0810228	-0.053442	-0.229405	O95573	O95573	Long-chain-fatty-acid--CoA ligase 3	ACSL3
27.0497	27.2502	27.4498	27.5042	27.2558	27.1496			6	26.1	31.629	16.818	27.2499	27.3032	0.0532837	0.124895	-0.0532843	-0.341269	P21912	P21912	Succinate dehydrogenase [ubiquinone] iron-sulfur subunit, mitochondrial	SDHB
26.8129	26.7365	26.3454	26.7503	26.7083	26.5948			19	33	85.496	98.534	26.6316	26.6845	0.0528851	0.127557	-0.0528851	-0.347842	P35222	P35222	Catenin beta-1	CTNNB1
23.6977	23.9063	23.8298	23.637	23.9162	24.0388			4	6.8	76.941	5.1678	23.8113	23.864	0.0527611	0.146878	-0.0527604	-0.394923	Q86WN1	Q86WN1	F-BAR and double SH3 domains protein 1	FCHSD1
25.3267	25.2185	25.324	25.4491	25.3775	25.2004			8	33	36.804	15.249	25.2897	25.3423	0.0526085	0.25472	-0.0526098	-0.641241	Q8WVY7	Q8WVY7	Ubiquitin-like domain-containing CTD phosphatase 1	UBLCP1
25.7626	25.709	25.7602	25.3699	26.0338	25.9858			5	12.8	54.489	11.835	25.744	25.7965	0.052536	0.0869547	-0.0525347	-0.244947	Q9UBM7	Q9UBM7	7-dehydrocholesterol reductase	DHCR7
26.1066	25.9604	26.1998	26.222	26.0529	26.149			6	23.8	46.701	35.072	26.0889	26.1413	0.0523853	0.242798	-0.0523847	-0.615124	Q96M27	Q96M27	Protein PRRC1	PRRC1
23.7922	23.6584	23.3677	23.7992	23.5192	23.6571			10	6.8	228.53	10.837	23.6061	23.6585	0.0523567	0.128889	-0.0523561	-0.351125	Q15154	Q15154	Pericentriolar material 1 protein	PCM1
23.3498	23.635	23.6655	23.7977	23.6325	23.3764			2	4.8	48.379	2.3047	23.5501	23.6022	0.0520935	0.119796	-0.0520935	-0.32861	Q8NFW8	Q8NFW8	N-acylneuraminate cytidylyltransferase	CMAS
29.0196	28.9186	28.9939	28.9498	29.1316	29.0066			31	42.2	107.89	323.31	28.9774	29.0293	0.0519733	0.349974	-0.051974	-0.842953	O60763;REV__Q5VZ89	O60763	General vesicular transport factor p115	USO1
27.7904	27.7615	27.9356	27.6613	28.0572	27.9247			33	25.2	204.29	323.31	27.8291	27.8811	0.0519657	0.151192	-0.0519651	-0.40529	Q5VYK3	Q5VYK3	Proteasome-associated protein ECM29 homolog	ECM29
25.348	25.5934	25.728	25.3855	25.858	25.5818			4	14	38.83	5.8752	25.5565	25.6084	0.05196	0.106156	-0.0519587	-0.294329	Q5EB52	Q5EB52	Mesoderm-specific transcript homolog protein	MEST
22.6441	22.0226	22.3214	22.1176	22.5862	22.4399			4	9.6	45.069	2.5522	22.3294	22.3812	0.0518456	0.0807769	-0.0518449	-0.228757	Q9UKU7	Q9UKU7	Isobutyryl-CoA dehydrogenase, mitochondrial	ACAD8
25.7224	26.0481	25.9381	26.1325	25.8492	25.8822			4	21.1	27.354	6.9994	25.9029	25.9547	0.0518036	0.147184	-0.0518036	-0.395661	Q9H3H3	Q9H3H3	UPF0696 protein C11orf68	C11orf68
21.9529	21.287	21.284	21.7183	21.6512	21.3096			2	6.5	39.761	2.9991	21.508	21.5597	0.0517635	0.0707858	-0.0517642	-0.202239	Q8ND90	Q8ND90	Paraneoplastic antigen Ma1	PNMA1
28.7074	28.6871	28.8311	28.7351	28.8073	28.8384			13	54.5	36.501	59.012	28.7419	28.7936	0.0517101	0.402439	-0.0517114	-0.950067	Q13347	Q13347	Eukaryotic translation initiation factor 3 subunit I	EIF3I
26.5414	26.8723	26.9455	26.8525	26.9342	26.7277			7	40.1	20.683	90.908	26.7864	26.8381	0.0516834	0.138409	-0.0516828	-0.374421	Q9Y3B7	Q9Y3B7	39S ribosomal protein L11, mitochondrial	MRPL11
25.5458	25.4703	24.6841	25.4056	25.5278	24.9217			10	21.6	86.16	223.31	25.2334	25.2851	0.0516758	0.0536403	-0.0516764	-0.155699	Q9Y5V3	Q9Y5V3	Melanoma-associated antigen D1	MAGED1
22.2093	22.094	21.7153	22.4802	22.3059	21.3876			5	4.6	171.69	4.9299	22.0062	22.0579	0.051672	0.0478091	-0.0516733	-0.139552	Q9Y4F5	Q9Y4F5	Centrosomal protein of 170 kDa protein B	CEP170B
21.6562	21.6259	21.1123	21.2947	21.7944	21.4598			2	2.8	110.13	7.4066	21.4648	21.5163	0.0515327	0.0791255	-0.0515334	-0.224403	Q86YT6	Q86YT6	E3 ubiquitin-protein ligase MIB1	MIB1
23.0642	22.9077	22.5343	23.0788	23.1359	22.4461			7	6.5	177.97	8.297	22.8354	22.8869	0.0515003	0.0661831	-0.0515003	-0.189878	Q5T5Y3	Q5T5Y3	Calmodulin-regulated spectrin-associated protein 1	CAMSAP1
22.6811	22.9584	22.8188	22.6675	23.045	22.9001			3	3.9	98.828	3.7542	22.8194	22.8708	0.0514507	0.140003	-0.0514507	-0.378295	O75891	O75891	Cytosolic 10-formyltetrahydrofolate dehydrogenase	ALDH1L1
28.6318	28.8556	29.2334	28.6519	28.8102	29.4127			18	43.7	55.992	139.25	28.9069	28.9583	0.0513458	0.0612761	-0.0513452	-0.176594	P34897;P34896	P34897	Serine hydroxymethyltransferase, mitochondrial	SHMT2
23.8832	23.7443	24.1268	23.9228	23.8099	24.1752			5	10.2	82.265	7.1929	23.9181	23.9693	0.0512238	0.120161	-0.0512238	-0.329518	P54802	P54802	Alpha-N-acetylglucosaminidase;Alpha-N-acetylglucosaminidase 82 kDa form;Alpha-N-acetylglucosaminidase 77 kDa form	NAGLU
27.6627	27.6599	27.619	27.6587	27.7445	27.6916			21	22.9	128.79	125.05	27.6472	27.6983	0.0510731	0.824842	-0.0510724	-1.78003	Q9Y2A7	Q9Y2A7	Nck-associated protein 1	NCKAP1
27.5563	27.3167	27.2699	27.3156	27.6626	27.3178			25	38.6	89.252	323.31	27.381	27.432	0.0510368	0.128782	-0.0510381	-0.35086	Q32MZ4	Q32MZ4	Leucine-rich repeat flightless-interacting protein 1	LRRFIP1
21.5429	22.6541	22.5435	22.4347	22.4896	21.9693			1	5	37.866	3.3854	22.2468	22.2978	0.0510159	0.0446688	-0.0510146	-0.130785	O15121	O15121	Sphingolipid delta(4)-desaturase DES1	DEGS1
29.7915	29.9757	29.9197	29.9613	29.9959	29.8826			14	51.7	36.413	289.52	29.8956	29.9466	0.0509567	0.327491	-0.0509567	-0.796299	Q15417	Q15417	Calponin-3	CNN3
25.7	25.8047	26.0061	25.9271	25.8229	25.9136			4	22.5	20.236	60.79	25.8369	25.8879	0.0509529	0.20605	-0.0509535	-0.533065	O43665	O43665	Regulator of G-protein signaling 10	RGS10
21.6559	21.7545	21.1917	21.2515	22.0223	21.481			2	1.9	164.2	4.1706	21.534	21.585	0.0509243	0.0616096	-0.0509243	-0.1775	A0JNW5	A0JNW5	UHRF1-binding protein 1-like	UHRF1BP1L
30.4123	30.2529	30.1541	30.3138	30.2831	30.3751			23	58	49.541	272.68	30.2731	30.324	0.0508804	0.252614	-0.0508804	-0.636643	P49411	P49411	Elongation factor Tu, mitochondrial	TUFM
25.1443	25.0833	25.2156	25.1623	25.0988	25.3345			11	25.6	72.453	33.92	25.1477	25.1985	0.0508175	0.251537	-0.0508181	-0.63429	O00178	O00178	GTP-binding protein 1	GTPBP1
21.7246	21.7879	21.4287	21.5047	21.7574	21.8316			3	11	38.286	1.9328	21.6471	21.6979	0.0508118	0.125297	-0.050813	-0.342263	Q13426	Q13426	DNA repair protein XRCC4	XRCC4
31.3321	30.7687	31.0779	31.1938	31.2546	30.8825			25	57	50.118	104.67	31.0596	31.1103	0.0507393	0.0905377	-0.0507393	-0.254268	P26641	P26641	Elongation factor 1-gamma	EEF1G
29.5576	29.5418	29.543	29.4887	29.6385	29.6671			34	74	64.615	213.88	29.5474	29.5981	0.0506554	0.383596	-0.0506541	-0.911849	P31939	P31939	Bifunctional purine biosynthesis protein PURH;Phosphoribosylaminoimidazolecarboxamide formyltransferase;IMP cyclohydrolase	ATIC
27.5749	27.6574	27.6034	27.6732	27.7156	27.5982			7	31.9	28.787	5.3461	27.6119	27.6623	0.050415	0.528504	-0.0504138	-1.20061	Q92688	Q92688	Acidic leucine-rich nuclear phosphoprotein 32 family member B	ANP32B
28.9373	29.0137	29.2726	29.261	29.1306	28.983			22	45.8	51.294	90.574	29.0745	29.1249	0.0503635	0.144521	-0.0503635	-0.389237	P55084	P55084	Trifunctional enzyme subunit beta, mitochondrial;3-ketoacyl-CoA thiolase	HADHB
28.9483	28.8618	28.6232	29.0304	28.7976	28.7564			10	32.4	37.377	100.82	28.8111	28.8615	0.0503349	0.144495	-0.0503343	-0.389176	P62873	P62873	Guanine nucleotide-binding protein G(I)/G(S)/G(T) subunit beta-1	GNB1
26.7482	26.4825	26.2925	26.41	26.6584	26.6057			5	43.7	11.801	14.151	26.5077	26.558	0.0503006	0.120525	-0.0503012	-0.330426	Q96FQ6	Q96FQ6	Protein S100-A16	S100A16
23.5469	23.388	22.8499	22.9871	23.5971	23.3512			3	32.1	12.323	3.6316	23.2616	23.3118	0.0502338	0.0634058	-0.0502338	-0.182373	P56211	P56211	cAMP-regulated phosphoprotein 19	ARPP19
26.4465	26.5662	26.3044	26.6345	26.6694	26.1638			2	37.5	8.0061	14.37	26.439	26.4892	0.050209	0.100276	-0.050209	-0.279352	Q9UBI6	Q9UBI6	Guanine nucleotide-binding protein G(I)/G(S)/G(O) subunit gamma-12	GNG12
25.4016	25.4583	25.4242	25.5854	25.3236	25.5248			4	22.9	22.814	10.095	25.428	25.4779	0.0498943	0.24386	-0.049895	-0.617459	Q7Z2W9	Q7Z2W9	39S ribosomal protein L21, mitochondrial	MRPL21
23.6327	23.6419	23.6806	23.6136	23.7876	23.7033			4	13.3	46.224	48.243	23.6517	23.7015	0.049799	0.403196	-0.0497983	-0.951596	P48426	P48426	Phosphatidylinositol 5-phosphate 4-kinase type-2 alpha	PIP4K2A
21.6317	21.9496	21.9392	21.7586	21.4566	22.4547			5	7.6	80.04	4.5357	21.8402	21.8899	0.0497723	0.0547762	-0.0497723	-0.158825	Q9Y496	Q9Y496	Kinesin-like protein KIF3A	KIF3A
27.597	27.5561	27.4529	27.5252	27.6647	27.565			15	22.7	80.954	107.3	27.5354	27.585	0.0496178	0.34449	-0.0496171	-0.831619	P35611	P35611	Alpha-adducin	ADD1
29.4939	29.6498	29.8024	29.793	29.6777	29.6238			6	46.7	17.138	19.987	29.6487	29.6981	0.0494289	0.184683	-0.0494296	-0.484127	P61088;Q5JXB2	P61088;Q5JXB2	Ubiquitin-conjugating enzyme E2 N;Putative ubiquitin-conjugating enzyme E2 N-like	UBE2N;UBE2NL
28.5001	28.773	28.7667	28.7142	28.769	28.7049			14	49.6	28.763	39.334	28.68	28.7294	0.049427	0.20753	-0.0494277	-0.53642	Q9Y3A5	Q9Y3A5	Ribosome maturation protein SBDS	SBDS
24.163	24.1198	24.0613	23.9233	24.2824	24.2852			5	8.6	78.863	12.194	24.1147	24.1636	0.0489521	0.147189	-0.0489521	-0.395674	Q9UBB6	Q9UBB6	Neurochondrin	NCDN
25.4029	25.6149	25.3047	25.2983	25.5689	25.602			8	21.4	57.825	32.221	25.4408	25.4897	0.0489025	0.135918	-0.0489019	-0.368351	P05362	P05362	Intercellular adhesion molecule 1	ICAM1
31.1682	31.1842	31.1768	31.1481	31.2643	31.2633			32	73.6	57.488	323.31	31.1764	31.2252	0.04883	0.557185	-0.0488307	-1.25679	P78371	P78371	T-complex protein 1 subunit beta	CCT2
25.772	25.8702	26.188	26.0625	25.8007	26.1133			10	37.8	47.268	25.592	25.9434	25.9922	0.0487709	0.111401	-0.0487722	-0.307586	P09104	P09104	Gamma-enolase	ENO2
30.9743	30.7174	30.989	30.9095	30.9047	31.0123			40	57.1	72.932	323.31	30.8936	30.9422	0.0485992	0.196849	-0.0485999	-0.512111	P13667	P13667	Protein disulfide-isomerase A4	PDIA4
24.3278	24.82	23.9521	24.6113	24.4463	24.1876			2	10.3	24.67	2.398	24.3666	24.4151	0.0484486	0.0599865	-0.0484492	-0.173084	Q9GZQ3	Q9GZQ3	COMM domain-containing protein 5	COMMD5
25.7541	25.8353	25.9514	25.9906	25.9673	25.7279			6	24.1	28.048	11.619	25.8469	25.8952	0.0483208	0.18095	-0.0483208	-0.475476	Q96DG6	Q96DG6	Carboxymethylenebutenolidase homolog	CMBL
22.9485	22.8042	22.9029	23.1041	22.9576	22.7383			5	5.4	127.46	6.567	22.8852	22.9333	0.0481205	0.157455	-0.0481192	-0.420249	Q9HAU0	Q9HAU0	Pleckstrin homology domain-containing family A member 5	PLEKHA5
24.0532	23.8318	23.5863	23.7329	23.9676	23.9148			7	5.8	177.35	15.811	23.8238	23.8718	0.0480137	0.114362	-0.0480131	-0.315028	Q6XZF7	Q6XZF7	Dynamin-binding protein	DNMBP
25.7019	25.6202	25.4439	25.5845	25.7579	25.5677			14	16.6	124.26	62.885	25.5887	25.6367	0.0480137	0.188449	-0.0480131	-0.492825	Q7Z6B7	Q7Z6B7	SLIT-ROBO Rho GTPase-activating protein 1	SRGAP1
22.3859	23.086	23.1698	23.4174	23.2509	22.117			4	10.9	57.543	7.0987	22.8806	22.9284	0.0478859	0.0338341	-0.0478865	-0.10014	Q2TAY7	Q2TAY7	WD40 repeat-containing protein SMU1;WD40 repeat-containing protein SMU1, N-terminally processed	SMU1
23.8081	23.5189	23.6828	23.6477	23.671	23.8335			1	2.9	39.676	1.6751	23.67	23.7174	0.0474415	0.176266	-0.0474421	-0.464572	Q13454	Q13454	Tumor suppressor candidate 3	TUSC3
22.6587	23.0583	23.2536	23.3389	22.9599	22.8138			3	11.1	32.772	4.6534	22.9902	23.0375	0.0473461	0.070553	-0.0473448	-0.201616	Q8N5M1	Q8N5M1	ATP synthase mitochondrial F1 complex assembly factor 2	ATPAF2
25.9217	25.8008	25.8465	25.9294	25.8173	25.9641			10	14.1	107	27.809	25.8563	25.9036	0.0472755	0.346225	-0.0472755	-0.835209	Q8TF05	Q8TF05	Serine/threonine-protein phosphatase 4 regulatory subunit 1	PPP4R1
21.9076	22.0808	22.3949	22.3832	21.7263	22.4153			5	9.1	75.509	5.9742	22.1278	22.1749	0.0471783	0.0615604	-0.0471789	-0.177366	Q8IUR7	Q8IUR7	Armadillo repeat-containing protein 8	ARMC8
27.1498	27.4795	27.5515	27.6773	27.3531	27.2916			4	70.4	11.139	176.94	27.3936	27.4407	0.0471096	0.0980944	-0.0471083	-0.273764	P04080	P04080	Cystatin-B	CSTB
26.1268	26.5422	26.3426	26.4347	26.4605	26.2577			4	25.9	18.733	50.349	26.3372	26.3843	0.0471001	0.127112	-0.0471007	-0.346744	P61966;Q96PC3	P61966	AP-1 complex subunit sigma-1A	AP1S1
23.8747	24.0369	24.2367	23.8387	24.2137	24.237			8	21	55.299	5.2654	24.0495	24.0965	0.0470333	0.101719	-0.0470333	-0.283039	Q9H7C4	Q9H7C4	Syncoilin	SYNC
26.5276	26.3784	26.3023	26.3902	26.579	26.3796			16	22	108.91	41.057	26.4028	26.4496	0.046833	0.194062	-0.0468324	-0.505729	Q9HC35	Q9HC35	Echinoderm microtubule-associated protein-like 4	EML4
25.8364	25.9743	25.908	26.0035	25.828	26.0277			10	19	68.283	15.429	25.9062	25.9531	0.0468197	0.249044	-0.0468191	-0.628834	Q96G03	Q96G03	Phosphoglucomutase-2	PGM2
26.5681	26.5596	26.6091	26.4446	26.7445	26.6881			23	18.9	175.48	81.021	26.5789	26.6257	0.0467815	0.192313	-0.0467828	-0.501715	Q6PGP7	Q6PGP7	Tetratricopeptide repeat protein 37	TTC37
25.6997	25.9686	26.2319	26.0057	25.9977	26.037			10	44.6	30.608	33.27	25.9667	26.0135	0.0467224	0.109659	-0.0467224	-0.303195	Q9NQR4	Q9NQR4	Omega-amidase NIT2	NIT2
25.5287	25.2996	25.3741	25.333	25.4814	25.5278			9	10.7	116.22	15.982	25.4008	25.4474	0.0465946	0.200662	-0.0465953	-0.520816	O00291	O00291	Huntingtin-interacting protein 1	HIP1
30.0508	30.2457	30.0882	30.2561	30.1642	30.1036			25	40.9	67.567	85.623	30.1282	30.1746	0.0464363	0.246997	-0.0464363	-0.624348	P27824	P27824	Calnexin	CANX
23.5901	23.8032	23.8829	23.539	23.9336	23.9427			8	15.1	95.988	15.892	23.7587	23.8051	0.0463638	0.104919	-0.0463638	-0.291189	Q4V328	Q4V328	GRIP1-associated protein 1	GRIPAP1
31.3891	31.6784	31.8899	31.3667	31.7333	31.9961			15	63.1	17.302	274.28	31.6524	31.6987	0.0462513	0.069325	-0.0462513	-0.198326	P16949;Q9H169	P16949	Stathmin	STMN1
26.5912	26.4323	26.0582	26.51	26.5902	26.12			25	26.9	115.84	61.082	26.3606	26.4067	0.0461578	0.0756101	-0.0461566	-0.215097	Q9UDT6	Q9UDT6	CAP-Gly domain-containing linker protein 2	CLIP2
30.7902	31.1567	31.2227	30.6949	31.2481	31.3649			11	80.1	19.794	323.31	31.0565	31.1026	0.0460873	0.0650775	-0.0460866	-0.186894	P19105	P19105	Myosin regulatory light chain 12A	MYL12A
31.871	32.1162	32.3123	31.8822	32.1905	32.365			10	73.5	16.93	228.58	32.0998	32.1459	0.0460663	0.0858484	-0.0460663	-0.242059	P60660	P60660	Myosin light polypeptide 6	MYL6
28.4862	28.4508	28.4601	28.4131	28.4587	28.6632			7	41.7	21.184	117.53	28.4657	28.5117	0.0459671	0.232344	-0.0459665	-0.592029	Q07812	Q07812	Apoptosis regulator BAX	BAX
23.4192	23.2654	22.8059	23.1433	23.3389	23.146			2	1.9	142.17	10.981	23.1635	23.2094	0.0459099	0.0831843	-0.0459092	-0.235085	O15118	O15118	Niemann-Pick C1 protein	NPC1
23.4898	23.1331	23.6932	23.2717	23.5586	23.6232			3	4.5	72.123	9.6446	23.4387	23.4845	0.0458031	0.0825977	-0.0458031	-0.233545	Q9H7D7	Q9H7D7	WD repeat-containing protein 26	WDR26
21.6192	21.4504	21.2212	21.2408	21.7323	21.4548			3	1.6	270.21	4.5797	21.4302	21.476	0.0457382	0.0887838	-0.0457376	-0.249712	O75376	O75376	Nuclear receptor corepressor 1	NCOR1
25.7344	25.8316	25.7802	25.8544	25.8626	25.7661			4	41.5	20.747	18.269	25.7821	25.8277	0.04566	0.474505	-0.0456607	-1.09417	Q9BRG1	Q9BRG1	Vacuolar protein-sorting-associated protein 25	VPS25
22.5011	22.0229	21.1468	21.8401	22.4975	21.4699			2	1.7	138.04	2.0956	21.8903	21.9358	0.0455456	0.0308356	-0.0455462	-0.0915456	Q9H7F0	Q9H7F0	Probable cation-transporting ATPase 13A3	ATP13A3
28.933	29.1472	29.2893	29.0375	29.2876	29.181			4	35.4	12.497	15.373	29.1232	29.1687	0.0455303	0.132623	-0.045531	-0.360295	P61803	P61803	Dolichyl-diphosphooligosaccharide--protein glycosyltransferase subunit DAD1	DAD1
25.9765	25.86	26.1652	26.0542	26.139	25.9452			7	32.6	26.319	37.354	26.0006	26.0461	0.0455246	0.162822	-0.0455246	-0.432985	Q13907;Q9BXS1	Q13907	Isopentenyl-diphosphate Delta-isomerase 1	IDI1
24.4138	24.385	24.607	24.4591	24.7521	24.3312			8	23.2	43.727	81.421	24.4686	24.5141	0.0455017	0.115843	-0.0455023	-0.318741	Q9NQ29	Q9NQ29	Putative RNA-binding protein Luc7-like 1	LUC7L
25.0301	25.2102	25.0824	25.342	25.1268	24.9902			5	20.7	35.144	14.641	25.1076	25.153	0.0454063	0.14611	-0.0454063	-0.393073	O00743	O00743	Serine/threonine-protein phosphatase 6 catalytic subunit;Serine/threonine-protein phosphatase 6 catalytic subunit, N-terminally processed	PPP6C
25.2691	25.5194	25.6774	25.5947	25.466	25.5406			2	20.8	11.731	4.1787	25.4886	25.5338	0.0451298	0.133439	-0.0451291	-0.362293	Q9Y2R0	Q9Y2R0	Cytochrome c oxidase assembly factor 3 homolog, mitochondrial	COA3
24.4547	24.0573	24.4345	24.4033	24.3683	24.31			6	17	47.862	13.456	24.3155	24.3606	0.0450726	0.124909	-0.0450726	-0.341302	P22830	P22830	Ferrochelatase, mitochondrial	FECH
31.1597	31.0347	31.0142	31.1271	31.1087	31.1074			37	74.8	54.529	323.31	31.0695	31.1144	0.0448666	0.415931	-0.0448666	-0.977277	Q16658	Q16658	Fascin	FSCN1
26.4118	26.5497	26.2978	26.4615	26.5689	26.363			17	13.2	233.51	40.017	26.4198	26.4645	0.0447083	0.180961	-0.0447083	-0.475502	O15027	O15027	Protein transport protein Sec16A	SEC16A
25.2569	25.2716	25.3109	25.4946	25.1791	25.2991			6	23.5	50.287	24.513	25.2798	25.3243	0.0444794	0.181405	-0.0444806	-0.476532	Q15654	Q15654	Thyroid receptor-interacting protein 6	TRIP6
23.5167	23.178	23.4665	23.1818	23.4218	23.691			2	8.2	26.049	1.3572	23.387	23.4315	0.0444756	0.0872299	-0.0444749	-0.245665	Q07817	Q07817	Bcl-2-like protein 1	BCL2L1
24.7333	24.5715	23.8398	24.7394	24.7867	23.7511			14	12.6	202.47	29.01	24.3815	24.4258	0.0442295	0.0343449	-0.0442295	-0.101599	Q8NEY1	Q8NEY1	Neuron navigator 1	NAV1
28.2371	28.3357	28.4528	28.4956	28.3453	28.317			13	54.7	26.559	123.54	28.3419	28.3859	0.0440865	0.203994	-0.0440852	-0.528397	P21266	P21266	Glutathione S-transferase Mu 3	GSTM3
35.1405	35.1536	35.2365	35.3511	35.2602	35.0516			144	69.7	280.74	323.31	35.1769	35.221	0.0440826	0.179002	-0.0440839	-0.470946	P21333	P21333	Filamin-A	FLNA
26.5929	26.4999	26.3786	26.4717	26.7361	26.3956			13	31.2	51.419	21.051	26.4905	26.5345	0.0440102	0.134764	-0.0440102	-0.365534	Q13418	Q13418	Integrin-linked protein kinase	ILK
27.3198	27.2909	27.2661	27.1627	27.3357	27.5098			18	48.7	53.974	128.71	27.2922	27.3361	0.0438347	0.162529	-0.043836	-0.432293	Q9NUU7;Q9UHL0	Q9NUU7	ATP-dependent RNA helicase DDX19A	DDX19A
31.6242	31.4318	31.3079	31.4857	31.5269	31.4827			14	54.4	31.121	222.65	31.4546	31.4985	0.0438309	0.178883	-0.0438302	-0.470669	P29692	P29692	Elongation factor 1-delta	EEF1D
26.1409	26.0285	26.2317	26.3806	26.1271	26.0245			5	34.5	17.114	26.149	26.1337	26.1774	0.0436554	0.132757	-0.0436554	-0.360623	Q9UI09	Q9UI09	NADH dehydrogenase [ubiquinone] 1 alpha subcomplex subunit 12	NDUFA12
26.7991	26.9695	27.2378	26.8113	26.9392	27.3868			17	34.3	79.187	140.85	27.0021	27.0458	0.0436306	0.0706208	-0.0436312	-0.201798	O60488	O60488	Long-chain-fatty-acid--CoA ligase 4	ACSL4
23.5161	24.0951	24.0778	23.9061	23.8633	24.0503			5	8.8	65.505	7.0759	23.8963	23.9399	0.0435581	0.0772768	-0.0435581	-0.219515	Q5T160	Q5T160	Probable arginine--tRNA ligase, mitochondrial	RARS2
27.1102	27.3254	27.2618	27.2163	27.3824	27.2292			22	17.1	192.59	97.26	27.2325	27.276	0.0435085	0.20164	-0.0435092	-0.523044	Q9UKK3	Q9UKK3	Poly [ADP-ribose] polymerase 4	PARP4
28.3533	28.1509	28.1593	28.3684	28.2208	28.2049			24	46.8	76.572	268.62	28.2212	28.2647	0.0435047	0.199033	-0.0435054	-0.517102	P20810	P20810	Calpastatin	CAST
26.5942	26.3942	26.1044	26.4504	26.305	26.4677			13	42.8	40.545	140.22	26.3643	26.4077	0.0434532	0.103392	-0.0434539	-0.287304	P55263	P55263	Adenosine kinase	ADK
28.7387	28.7344	28.1985	28.6946	28.6946	28.4123			20	44.8	63.367	64.394	28.5572	28.6005	0.0433273	0.0751681	-0.0433273	-0.213923	P21589	P21589	5-nucleotidase	NT5E
27.0443	27.0342	27.5428	27.4366	27.1633	27.1506			3	33.3	8.7813	1.8523	27.2071	27.2502	0.0430622	0.079054	-0.0430616	-0.224214	P09669	P09669	Cytochrome c oxidase subunit 6C	COX6C
26.4791	26.9162	26.6185	26.7024	26.8961	26.5443			22	30.7	101.74	64.855	26.6712	26.7143	0.0430107	0.0934931	-0.0430094	-0.261919	Q3SY69	Q3SY69	Mitochondrial 10-formyltetrahydrofolate dehydrogenase	ALDH1L2
24.1787	24.2567	24.3406	24.1402	24.35	24.4147			6	17.8	43.222	8.2645	24.2587	24.3016	0.0429268	0.170551	-0.0429262	-0.451199	Q9Y282	Q9Y282	Endoplasmic reticulum-Golgi intermediate compartment protein 3	ERGIC3
26.5746	26.2541	26.3048	25.9858	26.6753	26.6005			2	13	18.848	7.5932	26.3778	26.4205	0.0426903	0.0617454	-0.0426909	-0.177869	P14209	P14209	CD99 antigen	CD99
26.1945	26.1003	26.4671	26.11	26.255	26.5248			4	26.3	21.498	8.3346	26.2539	26.2966	0.0426674	0.0928787	-0.0426674	-0.260331	Q9BV57	Q9BV57	1,2-dihydroxy-3-keto-5-methylthiopentene dioxygenase	ADI1
22.2381	22.0822	22.0666	22.1173	22.2132	22.1821			3	13.9	23.13	1.6438	22.129	22.1709	0.0418987	0.272599	-0.0418981	-0.679994	Q8N511	Q8N511	Transmembrane protein 199	TMEM199
27.0705	27.1136	26.6292	26.5727	27.2867	27.0796			8	35.3	27.391	18.639	26.9378	26.9796	0.0418739	0.0550196	-0.0418746	-0.159494	P19404	P19404	NADH dehydrogenase [ubiquinone] flavoprotein 2, mitochondrial	NDUFV2
23.4453	22.9486	22.8756	22.4679	23.532	23.3952			2	21.4	20.361	6.3323	23.0898	23.1317	0.0418606	0.0374376	-0.0418593	-0.110403	Q9NQE9	Q9NQE9	Histidine triad nucleotide-binding protein 3	HINT3
27.7416	27.4575	27.4426	27.8866	27.54	27.3402			3	18.3	13.802	5.1152	27.5472	27.5889	0.0417099	0.0786507	-0.0417099	-0.223149	P49773	P49773	Histidine triad nucleotide-binding protein 1	HINT1
26.3296	26.693	26.7878	26.4804	26.6756	26.7794			12	32.5	42.741	26.599	26.6035	26.6452	0.0416718	0.0899616	-0.0416718	-0.252773	P30740;O75830	P30740	Leukocyte elastase inhibitor	SERPINB1
30.9224	30.8741	30.8224	30.8466	30.9604	30.9369			37	69.5	59.62	323.31	30.873	30.9146	0.041666	0.389105	-0.0416667	-0.92305	P50990	P50990	T-complex protein 1 subunit theta	CCT8
22.6139	22.6698	22.894	22.8156	22.6018	22.8853			1	20.9	7.7019	3.8028	22.7259	22.7676	0.0416603	0.126291	-0.0416603	-0.344719	Q8N5G0	Q8N5G0	Small integral membrane protein 20	SMIM20
25.7457	25.635	25.5414	25.56	25.8322	25.6548			13	17.6	105.4	23.126	25.6407	25.6823	0.0416088	0.156999	-0.0416088	-0.419164	Q9H2K8	Q9H2K8	Serine/threonine-protein kinase TAO3	TAOK3
32.0033	31.9402	31.8538	32.0896	31.8821	31.9501			48	79.6	61.054	323.31	31.9324	31.9739	0.0414886	0.215304	-0.0414874	-0.553966	P10809	P10809	60 kDa heat shock protein, mitochondrial	HSPD1
28.2899	28.3391	28.3623	28.5189	28.304	28.2929			6	54.2	16.46	83.837	28.3304	28.3719	0.0414791	0.209838	-0.0414791	-0.541641	P47813;O14602	P47813;O14602	Eukaryotic translation initiation factor 1A, X-chromosomal;Eukaryotic translation initiation factor 1A, Y-chromosomal	EIF1AX;EIF1AY
27.5638	27.3063	27.5779	27.6564	27.4451	27.47			13	52.4	25.565	67.364	27.4827	27.5238	0.0411549	0.137458	-0.0411549	-0.372107	Q9UIJ7	Q9UIJ7	GTP:AMP phosphotransferase AK3, mitochondrial	AK3
28.111	28.33	28.618	28.4628	28.3899	28.3291			9	38.8	33.83	193.83	28.353	28.3939	0.0409107	0.0964209	-0.0409114	-0.269465	P46108	P46108	Adapter molecule crk	CRK
23.9117	23.9933	23.8391	24.1541	23.8622	23.8505			4	15.4	41.373	8.8327	23.9147	23.9556	0.040905	0.138978	-0.040905	-0.375806	O43251;Q9NWB1;A6NFN3	O43251;Q9NWB1	RNA binding protein fox-1 homolog 2;RNA binding protein fox-1 homolog 1	RBFOX2;RBFOX1
31.0293	31.3054	31.2089	31.3776	31.1612	31.1276			11	61	16.445	24.64	31.1812	31.2221	0.0408936	0.133776	-0.0408936	-0.363119	P62249	P62249	40S ribosomal protein S16	RPS16
24.3231	24.3955	24.5309	24.4396	24.5943	24.3382			5	20.9	42.429	6.3806	24.4165	24.4574	0.0408688	0.159368	-0.0408675	-0.424797	Q06587	Q06587	E3 ubiquitin-protein ligase RING1	RING1
26.186	26.3511	26.2151	26.1557	26.4323	26.2863			11	30.8	55.873	211.16	26.2507	26.2914	0.0406742	0.16131	-0.0406748	-0.429404	Q96A33	Q96A33	Coiled-coil domain-containing protein 47	CCDC47
29.9631	29.9925	29.7539	29.7889	30.0215	30.021			9	48.5	22.541	322.08	29.9032	29.9438	0.0406399	0.139325	-0.0406399	-0.37665	P61026;P59190	P61026	Ras-related protein Rab-10	RAB10
25.7635	25.8622	25.8144	26.0333	25.7007	25.8279			7	33.3	21.527	10.912	25.8134	25.854	0.0406017	0.149819	-0.0406011	-0.401995	Q9H061	Q9H061	Transmembrane protein 126A	TMEM126A
23.9602	23.929	23.7844	24.1406	23.8108	23.8437			6	16.5	56.077	10.807	23.8912	23.9317	0.0405102	0.125691	-0.0405108	-0.343235	Q96F86	Q96F86	Enhancer of mRNA-decapping protein 3	EDC3
26.1471	26.4554	26.4653	26.1634	26.4914	26.5345			10	18.6	68.997	41.914	26.356	26.3964	0.0404797	0.0919296	-0.0404803	-0.257875	Q9UH65	Q9UH65	Switch-associated protein 70	SWAP70
31.8128	31.8342	31.9066	31.8988	31.8964	31.8798			20	75.3	26.688	103.82	31.8512	31.8916	0.0404301	0.627165	-0.0404313	-1.39332	P23396	P23396	40S ribosomal protein S3	RPS3
21.7202	22.2374	21.3973	21.765	21.9511	21.7599			3	5.4	84.958	2.4996	21.785	21.8253	0.0403461	0.0550966	-0.0403468	-0.159706	O60934	O60934	Nibrin	NBN
27.0562	26.9526	26.8949	27.1008	27.0293	26.8943			11	45	34.559	288.7	26.9679	27.0081	0.0402298	0.202146	-0.0402285	-0.524196	Q15785	Q15785	Mitochondrial import receptor subunit TOM34	TOMM34
27.2292	27.7029	27.7917	27.4319	27.6505	27.7612			5	27.8	23.881	12.252	27.5746	27.6145	0.0399094	0.0699322	-0.03991	-0.199954	Q8TED1	Q8TED1	Probable glutathione peroxidase 8	GPX8
28.4458	28.5586	28.5956	28.4785	28.6123	28.6287			23	55.1	51.156	268.26	28.5333	28.5732	0.0399075	0.240086	-0.0399062	-0.609149	Q9Y230	Q9Y230	RuvB-like 2	RUVBL2
25.3587	25.6702	24.9438	25.4393	25.2349	25.4181			10	9.8	121.36	2.6433	25.3242	25.3641	0.0398521	0.0628972	-0.0398528	-0.180994	Q6S8J3	Q6S8J3	POTE ankyrin domain family member E	POTEE
20.2621	20.2333	20.5441	20.4868	20.0685	20.6032			1	5.1	41.063	2.2167	20.3465	20.3862	0.0397148	0.0732397	-0.0397161	-0.208791	Q86Y37	Q86Y37	CDK2-associated and cullin domain-containing protein 1	CACUL1
24.7504	24.5385	24.6626	24.7382	24.6127	24.7196			11	12.7	112.42	12.128	24.6505	24.6902	0.0396709	0.211161	-0.0396722	-0.544629	Q9Y4E8	Q9Y4E8	Ubiquitin carboxyl-terminal hydrolase 15	USP15
25.3055	24.6963	25.1219	24.7317	25.3929	25.118			6	19.1	41.968	12.917	25.0412	25.0809	0.0396461	0.0517819	-0.0396474	-0.150572	Q9GZT8	Q9GZT8	NIF3-like protein 1	NIF3L1
25.4308	24.9884	25.2023	25.6041	24.8015	25.3343			4	9.5	55.799	13.801	25.2072	25.2466	0.039465	0.050554	-0.0394662	-0.147174	P42785	P42785	Lysosomal Pro-X carboxypeptidase	PRCP
23.6938	23.6017	22.9263	23.6524	23.359	23.3279			4	9	75.456	8.4191	23.4073	23.4464	0.0391502	0.05114	-0.0391496	-0.148796	P85037	P85037	Forkhead box protein K1	FOXK1
24.8868	25.1552	25.1516	25.3878	25.3595	24.5634			6	7.9	103.13	113.46	25.0645	25.1036	0.0390415	0.0469847	-0.0390428	-0.137255	O14786	O14786	Neuropilin-1	NRP1
28.7514	28.8704	28.7598	28.7721	28.8594	28.8669			18	21.7	119.52	286.78	28.7939	28.8328	0.0389023	0.326618	-0.0389036	-0.794477	O95373	O95373	Importin-7	IPO7
21.1439	20.6949	20.8519	21.1051	21.0251	20.6771			1	3.4	57.324	1.8084	20.8969	20.9358	0.0388908	0.0733848	-0.0388902	-0.209178	Q6ZUT6	Q6ZUT6	Uncharacterized protein C15orf52	C15orf52
28.0808	27.4953	27.6505	28.0987	27.7338	27.5107			6	41.5	20.954	16.59	27.7422	27.781	0.0388298	0.0546449	-0.0388304	-0.158464	Q16527	Q16527	Cysteine and glycine-rich protein 2	CSRP2
27.1012	27.5304	27.5259	27.4058	27.4167	27.4514			8	39.8	28.585	156.81	27.3858	27.4246	0.0387573	0.0970368	-0.038758	-0.271048	P39687;O43423;O95626	P39687	Acidic leucine-rich nuclear phosphoprotein 32 family member A	ANP32A
23.8827	23.971	24.2897	24.4331	23.4437	24.3828			7	20.3	50.127	9.8474	24.0478	24.0865	0.0387478	0.038146	-0.0387465	-0.112412	Q96Q11	Q96Q11	CCA tRNA nucleotidyltransferase 1, mitochondrial	TRNT1
28.7283	28.8359	28.527	28.6791	28.8434	28.6848			32	51.6	87.334	233.8	28.6971	28.7358	0.0386753	0.135418	-0.0386747	-0.36713	P42224	P42224	Signal transducer and activator of transcription 1-alpha/beta	STAT1
30.9535	30.7676	30.7626	30.9678	30.8157	30.8161			15	81.9	33.697	200.25	30.8279	30.8665	0.0386295	0.182413	-0.0386289	-0.47887	Q99439	Q99439	Calponin-2	CNN2
30.1985	30.0847	29.9141	30.2578	30.1012	29.9542			19	67.7	34.333	323.31	30.0658	30.1044	0.0386276	0.116622	-0.0386276	-0.320689	O15144	O15144	Actin-related protein 2/3 complex subunit 2	ARPC2
25.9813	26.0245	26.1252	26.1269	25.9821	26.1378			8	33.9	33.843	42.538	26.0437	26.0822	0.0385895	0.229642	-0.0385907	-0.586028	Q8NBJ7	Q8NBJ7	Sulfatase-modifying factor 2	SUMF2
24.5448	24.701	24.5971	24.7612	24.7266	24.4707			5	15.3	48.197	29.946	24.6143	24.6528	0.0385284	0.13904	-0.0385272	-0.375955	Q9Y6K9	Q9Y6K9	NF-kappa-B essential modulator	IKBKG
33.3781	33.3688	33.3828	33.3423	33.4747	33.4275			30	76.4	39.42	323.31	33.3766	33.4149	0.0382805	0.418397	-0.0382792	-0.982237	P04075;P05062	P04075	Fructose-bisphosphate aldolase A	ALDOA
26.8497	26.4879	26.266	26.6058	26.4826	26.6301			13	39.9	43.439	230.1	26.5346	26.5728	0.0382729	0.0764454	-0.0382729	-0.217313	Q02750	Q02750	Dual specificity mitogen-activated protein kinase kinase 1	MAP2K1
30.376	29.8844	30.3387	30.2916	29.9919	30.4303			7	42.4	21.258	48.558	30.1997	30.2379	0.0382595	0.0652365	-0.0382595	-0.187324	P60953;Q9H4E5	P60953	Cell division control protein 42 homolog	CDC42
26.0923	25.9415	25.9956	26.0079	26.1486	25.9876			20	15.5	194.31	150.81	26.0098	26.0481	0.0382576	0.222306	-0.0382582	-0.569673	Q9Y5S2;Q6DT37	Q9Y5S2	Serine/threonine-protein kinase MRCK beta	CDC42BPB
26.4353	26.1647	26.2638	26.1797	26.4751	26.3231			17	19.9	110.52	24.49	26.2879	26.326	0.0380402	0.119207	-0.0380389	-0.327143	Q15042	Q15042	Rab3 GTPase-activating protein catalytic subunit	RAB3GAP1
27.414	27.0543	27.0998	27.2244	27.2243	27.2334			18	45.8	65.746	75.768	27.1894	27.2274	0.0380249	0.122831	-0.0380255	-0.336155	Q93052	Q93052	Lipoma-preferred partner	LPP
27.0312	26.9854	27.1581	27.0261	27.0465	27.2161			10	43.9	26.477	23.295	27.0582	27.0962	0.0380077	0.182479	-0.0380065	-0.479023	P54819	P54819	Adenylate kinase 2, mitochondrial;Adenylate kinase 2, mitochondrial, N-terminally processed	AK2
25.3364	25.2766	25.4975	25.3478	25.5193	25.357			7	29	33.733	9.4604	25.3702	25.408	0.037838	0.165059	-0.0378373	-0.438271	Q9Y316	Q9Y316	Protein MEMO1	MEMO1
26.6442	26.6309	26.7629	26.7238	26.7079	26.7196			14	31.1	62.974	131.35	26.6793	26.7171	0.0377693	0.374879	-0.03777	-0.894079	Q969V3	Q969V3	Nicalin	NCLN
25.988	25.7506	25.3725	25.946	25.9446	25.3337			14	17.7	140.28	29.734	25.7037	25.7415	0.0377464	0.0476314	-0.0377471	-0.139057	Q99700	Q99700	Ataxin-2	ATXN2
25.1803	25.5579	25.4033	25.1956	25.4279	25.6309			6	15.8	55.435	59.625	25.3805	25.4182	0.0376301	0.0795706	-0.0376301	-0.225578	Q7Z3B4	Q7Z3B4	Nucleoporin p54	NUP54
23.0896	23.3798	23.6942	23.9352	23.9996	22.3418			5	5.2	148.35	4.1762	23.3879	23.4255	0.0376225	0.0220451	-0.0376231	-0.0660518	Q9P266	Q9P266	Junctional protein associated with coronary artery disease	KIAA1462
30.6228	30.5473	30.8165	30.6455	30.6803	30.773			14	60.4	37.497	323.31	30.6622	30.6996	0.037405	0.157979	-0.0374044	-0.421495	Q15365	Q15365	Poly(rC)-binding protein 1	PCBP1
25.2904	26.3823	25.9332	25.924	25.9173	25.8758			3	23.7	22.04	10.945	25.8686	25.9057	0.0370579	0.0397067	-0.0370585	-0.116828	P30405	P30405	Peptidyl-prolyl cis-trans isomerase F, mitochondrial	PPIF
24.8242	24.8699	24.791	24.8031	25.1171	24.6755			7	26.3	36.426	12.006	24.8284	24.8652	0.036869	0.0992795	-0.036869	-0.276802	Q9NPF4	Q9NPF4	Probable tRNA N6-adenosine threonylcarbamoyltransferase	OSGEP
25.8059	25.6933	25.8644	25.6149	25.8691	25.99			6	17.9	39.149	12.252	25.7878	25.8247	0.0368443	0.109779	-0.0368436	-0.303498	Q9BV20	Q9BV20	Methylthioribose-1-phosphate isomerase	MRI1
34.9949	34.7208	34.6911	35.0542	34.9059	34.557			23	61	50.14	151.9	34.8023	34.839	0.0367584	0.0731433	-0.0367572	-0.208535	P68104;Q5VTE0;Q05639	P68104;Q5VTE0	Elongation factor 1-alpha 1;Putative elongation factor 1-alpha-like 3	EEF1A1;EEF1A1P5
30.5418	31.0895	30.846	30.8428	30.9133	30.831			13	61.4	23.489	250.34	30.8258	30.8624	0.0366058	0.0805126	-0.0366052	-0.228061	P51149	P51149	Ras-related protein Rab-7a	RAB7A
26.8768	26.8627	26.8334	26.8953	26.8394	26.9476			7	51.1	20.529	29.279	26.8576	26.8941	0.0364838	0.467946	-0.0364838	-1.08117	P84085	P84085	ADP-ribosylation factor 5	ARF5
25.1478	25.3022	25.2772	25.1466	25.3591	25.3308			8	12.9	75.143	68.869	25.2424	25.2788	0.0363903	0.16736	-0.0363903	-0.443698	Q86V21	Q86V21	Acetoacetyl-CoA synthetase	AACS
26.048	25.9951	26.0968	26.2356	26.0298	25.9833			3	33	12.349	4.8558	26.0466	26.0829	0.0362988	0.164859	-0.0362988	-0.4378	Q9GZT3	Q9GZT3	SRA stem-loop-interacting RNA-binding protein, mitochondrial	SLIRP
24.1732	24.0543	23.237	23.6256	23.9389	24.0089			7	42.1	24.214	6.4421	23.8215	23.8578	0.0362892	0.0388783	-0.0362892	-0.114486	Q8WUD1	Q8WUD1	Ras-related protein Rab-2B	RAB2B
27.238	26.9581	27.0803	27.1565	27.1672	27.0616			28	16.7	242.56	67.209	27.0921	27.1284	0.0362873	0.154773	-0.0362886	-0.413857	Q96N67	Q96N67	Dedicator of cytokinesis protein 7	DOCK7
23.9204	24.0934	24.2107	23.7228	24.1384	24.4709			6	28.1	35.061	5.8406	24.0749	24.1107	0.0358543	0.0531578	-0.0358543	-0.15437	P05026	P05026	Sodium/potassium-transporting ATPase subunit beta-1	ATP1B1
26.2622	26.5243	26.4434	26.4619	26.5879	26.2876			11	12.7	97.394	14.327	26.41	26.4458	0.0358105	0.111244	-0.0358098	-0.30719	Q9NTZ6	Q9NTZ6	RNA-binding protein 12	RBM12
25.0175	25.3636	25.5662	25.3968	25.277	25.3807			5	34.8	20.878	31.989	25.3158	25.3515	0.0357437	0.0764308	-0.0357443	-0.217274	P36404	P36404	ADP-ribosylation factor-like protein 2	ARL2
24.4033	24.7665	24.5614	24.603	24.4934	24.7413			7	22	55.468	19.985	24.5771	24.6126	0.0354614	0.100005	-0.0354627	-0.278659	Q9NRY5	Q9NRY5	Protein FAM114A2	FAM114A2
30.3321	30.3899	30.338	30.6353	30.4675	30.0633			10	44.7	24.831	95.085	30.3533	30.3887	0.0353775	0.0726389	-0.0353775	-0.20719	P62906	P62906	60S ribosomal protein L10a	RPL10A
24.7757	24.9911	24.9589	24.8661	24.9865	24.9792			4	13.7	34.96	7.5579	24.9086	24.9439	0.0353451	0.172439	-0.0353463	-0.455627	Q8IZ81	Q8IZ81	ELMO domain-containing protein 2	ELMOD2
24.7096	24.8315	24.5671	24.6418	24.8323	24.74			4	47.6	11.133	4.3093	24.7027	24.738	0.035305	0.138632	-0.0353044	-0.374965	L0R6Q1	L0R6Q1		SLC35A4
22.3455	22.9353	22.3611	22.5839	22.7248	22.439			3	19.8	34.276	3.9262	22.5473	22.5826	0.0352955	0.0578979	-0.0352961	-0.167384	P55210	P55210	Caspase-7;Caspase-7 subunit p20;Caspase-7 subunit p11	CASP7
23.7275	23.3628	23.0951	23.3672	23.4549	23.4687			2	10.1	24.777	2.5492	23.3951	23.4303	0.0351448	0.0658247	-0.0351442	-0.188911	Q9Y3Q3	Q9Y3Q3	Transmembrane emp24 domain-containing protein 3	TMED3
27.1447	27.2819	28.112	27.4571	27.5629	27.6241			2	36.8	7.7412	6.5285	27.5129	27.548	0.035141	0.0389916	-0.035141	-0.114806	P60059	P60059	Protein transport protein Sec61 subunit gamma	SEC61G
31.5717	31.7612	31.6701	31.892	31.6462	31.5701			15	46.9	22.591	20.824	31.6677	31.7028	0.0351219	0.114381	-0.0351219	-0.315076	P46781	P46781	40S ribosomal protein S9	RPS9
23.8293	23.9804	24.0215	23.824	23.9795	24.133			3	11.4	30.845	2.4525	23.9437	23.9788	0.0350895	0.119976	-0.0350908	-0.329059	Q15274	Q15274	Nicotinate-nucleotide pyrophosphorylase [carboxylating]	QPRT
27.0984	26.9865	27.1954	27.0291	27.061	27.2952			19	31.3	85.018	52.795	27.0934	27.1284	0.0349808	0.12378	-0.0349801	-0.338507	P17858	P17858	ATP-dependent 6-phosphofructokinase, liver type	PFKL
30.7086	30.5091	30.7691	30.5802	30.7248	30.7865			17	61.2	27.764	323.31	30.6623	30.6972	0.0348969	0.128664	-0.0348962	-0.35057	P27348	P27348	14-3-3 protein theta	YWHAQ
26.5975	26.4591	26.2251	26.4507	26.3865	26.5491			6	16.8	41.59	17.336	26.4272	26.4621	0.0348873	0.106173	-0.0348867	-0.294371	Q01085	Q01085	Nucleolysin TIAR	TIAL1
25.806	25.7526	25.9434	25.6836	25.944	25.9784			13	29.8	74.493	35.812	25.834	25.8687	0.0346279	0.115387	-0.0346273	-0.317598	Q8NEU8	Q8NEU8	DCC-interacting protein 13-beta	APPL2
26.1346	25.8012	26.2717	26.0017	26.1621	26.1476			18	18.1	173.23	49.014	26.0692	26.1038	0.034626	0.082281	-0.0346254	-0.232713	Q9NZN5	Q9NZN5	Rho guanine nucleotide exchange factor 12	ARHGEF12
29.24	29.3587	29.3096	29.2724	29.2839	29.4557			2	25	11.951	9.0124	29.3027	29.3373	0.0345898	0.193512	-0.0345898	-0.504468	P62942	P62942	Peptidyl-prolyl cis-trans isomerase FKBP1A	FKBP1A
28.1747	28.1824	28.1964	28.1695	28.3772	28.1105			31	20.3	198.04	219.46	28.1845	28.2191	0.0345554	0.15983	-0.0345554	-0.425894	P07942	P07942	Laminin subunit beta-1	LAMB1
32.7838	32.6853	32.6249	32.7	32.7305	32.767			54	74.4	75.872	323.31	32.698	32.7325	0.0345535	0.276515	-0.0345535	-0.688418	P08133	P08133	Annexin A6	ANXA6
30.0967	30.0689	30.2764	30.2536	30.189	30.1022			8	31.4	33.488	210.17	30.1474	30.1816	0.0342407	0.164343	-0.0342401	-0.436582	Q01105;P0DME0	Q01105;P0DME0	Protein SET;Protein SETSIP	SET;SETSIP
25.3437	25.9991	25.4527	25.4564	25.7902	25.6513			6	14.2	52.221	12.93	25.5985	25.6326	0.0341473	0.0522859	-0.0341473	-0.151964	P11172	P11172	Uridine 5-monophosphate synthase;Orotate phosphoribosyltransferase;Orotidine 5-phosphate decarboxylase	UMPS
21.9201	21.4522	21.7109	21.5969	21.8464	21.7422			3	9.6	37.771	3.2653	21.6944	21.7285	0.0341034	0.0783186	-0.0341034	-0.222272	Q15653	Q15653	NF-kappa-B inhibitor beta	NFKBIB
28.837	28.7272	27.9184	28.2673	28.4746	28.8429			15	61.2	35.611	323.31	28.4942	28.5282	0.0340614	0.0343717	-0.0340614	-0.101676	O75821	O75821	Eukaryotic translation initiation factor 3 subunit G	EIF3G
27.0768	27.0906	27.2662	27.0553	27.2109	27.2695			42	19.2	346.9	108.7	27.1446	27.1786	0.0340195	0.142795	-0.0340182	-0.385066	O75962	O75962	Triple functional domain protein	TRIO
25.9257	25.8413	25.7778	25.7173	26.0497	25.8796			15	10.2	186.91	74.009	25.8483	25.8822	0.033905	0.117403	-0.033905	-0.322641	Q9P2K8	Q9P2K8	Eukaryotic translation initiation factor 2-alpha kinase 4	EIF2AK4
23.9372	24.017	24.3568	23.9606	24.2877	24.1643			5	8.2	80.984	12.821	24.1037	24.1375	0.0338478	0.0741988	-0.0338465	-0.211346	Q8IVL5	Q8IVL5	Prolyl 3-hydroxylase 2	LEPREL1
25.7895	25.7765	25.932	25.8086	25.7701	26.0206			4	21.5	23.85	5.6891	25.8327	25.8664	0.0337448	0.134531	-0.0337442	-0.364964	Q9NZD2	Q9NZD2	Glycolipid transfer protein	GLTP
26.2286	25.9751	26.1544	25.9963	26.2927	26.1703			7	20.1	35.548	20.299	26.1194	26.1531	0.0337181	0.106437	-0.0337181	-0.295042	Q9BRF8	Q9BRF8	Serine/threonine-protein phosphatase CPPED1	CPPED1
26.7561	26.9789	26.8419	26.9328	26.9	26.8452			12	30.6	56.806	136.41	26.859	26.8927	0.0336857	0.1842	-0.033685	-0.483009	P30419	P30419	Glycylpeptide N-tetradecanoyltransferase 1	NMT1
28.6541	28.1076	27.9572	28.4889	28.2203	28.1108			10	39.1	32.193	201.07	28.2397	28.2733	0.0336704	0.0481431	-0.0336717	-0.140481	Q14192	Q14192	Four and a half LIM domains protein 2	FHL2
26.4144	26.131	26.0037	26.3061	26.3056	26.0382			18	13.5	208.73	39.652	26.183	26.2166	0.0335789	0.0785535	-0.0335795	-0.222892	P51610;Q9Y5Z7	P51610	Host cell factor 1;HCF N-terminal chain 1;HCF N-terminal chain 2;HCF N-terminal chain 3;HCF N-terminal chain 4;HCF N-terminal chain 5;HCF N-terminal chain 6;HCF C-terminal chain 1;HCF C-terminal chain 2;HCF C-terminal chain 3;HCF C-terminal chain 4;HCF C-terminal chain 5;HCF C-terminal chain 6	HCFC1
28.9304	29.1932	29.3133	29.1652	29.1087	29.2635			33	42.4	107.54	166.66	29.1456	29.1792	0.0335445	0.0987399	-0.0335433	-0.275419	O95782	O95782	AP-2 complex subunit alpha-1	AP2A1
26.1442	26.2039	26.2228	26.115	26.2965	26.26			4	43.4	11.776	5.5367	26.1903	26.2238	0.0335407	0.216364	-0.0335414	-0.55635	P35754	P35754	Glutaredoxin-1	GLRX
30.4872	30.5419	30.5324	30.5054	30.6217	30.5348			31	65.7	59.366	323.31	30.5205	30.554	0.0334358	0.359497	-0.0334371	-0.862566	Q99832	Q99832	T-complex protein 1 subunit eta	CCT7
26.9547	27.0957	27.0509	26.9728	27.1	27.1279			10	32.5	38.324	27.235	27.0338	27.0669	0.0331249	0.201713	-0.0331243	-0.52321	Q00796	Q00796	Sorbitol dehydrogenase	SORD
23.6391	23.8922	23.8457	23.6066	24.2271	23.6422			2	26.1	18.373	12.434	23.7923	23.8253	0.032999	0.0526583	-0.032999	-0.152992	Q9NVM1	Q9NVM1	Protein eva-1 homolog B	EVA1B
[truncated: 2,534 more rows]

## Sheet: proteins used for anaysis
Gene Name	log(mean diff)
FAM168B	3.60301
SFN	3.0176
HLA-G	3.01006
SLC35A2	2.9326
BZRAP1	2.64031
BPGM	2.57992
PBX1	2.21058
C14orf142	2.08547
MXRA8	1.85483
MPI	1.68435
CALCOCO2	1.64993
CTF1	1.6331
OTULIN	1.48824
YIPF4	1.43382
SQSTM1	1.2077
GABARAPL2	1.11667
CALCOCO1	1.10732
TXLNG	1.07379
FTL	-1.09548
SAMD4B	-1.29577
NIPSNAP1	-1.34607
SIRT5	-1.49037
FAM118B	-2.13465
TVP23B	-2.4336
ATG5	-3.54043
ATG7	-4.32063

## Sheet: gProfiler_all_proteins_ordered
source,"term_name","term_id","adjusted_p_value","negative_log10_of_adjusted_p_value","term_size","query_size","intersection_size","effective_domain_size","intersections"
GO:BP,"cellular response to nitrogen starvation","GO:0006995","0.0007447831734032639","3.1279701437622953","12","24","3","17906","GABARAPL2,ATG5,ATG7"
GO:BP,"cellular response to nitrogen levels","GO:0043562","0.0007447831734032639","3.1279701437622953","12","24","3","17906","GABARAPL2,ATG5,ATG7"
GO:BP,"autophagy of mitochondrion","GO:0000422","0.0048149340102660405","2.3174096606004455","76","24","4","17906","SQSTM1,GABARAPL2,ATG5,ATG7"
GO:BP,"mitochondrion disassembly","GO:0061726","0.0048149340102660405","2.3174096606004455","76","24","4","17906","SQSTM1,GABARAPL2,ATG5,ATG7"
GO:BP,"organelle disassembly","GO:1903008","0.014984015988352035","1.824371772228564","101","24","4","17906","SQSTM1,GABARAPL2,ATG5,ATG7"
GO:BP,"positive regulation by symbiont of host autophagy","GO:0075044","0.041518554049955206","1.3817577798961216","6","24","2","17906","ATG5,ATG7"
GO:BP,"modulation by symbiont of host autophagy","GO:0075071","0.041518554049955206","1.3817577798961216","6","24","2","17906","ATG5,ATG7"
GO:CC,"autophagosome","GO:0005776","0.00001944800757765195","4.7111248849477425","95","23","5","18856","CALCOCO2,SQSTM1,GABARAPL2,FTL,ATG5"
GO:CC,"phagophore assembly site","GO:0000407","0.001866130210244431","2.7290580563999645","32","24","3","18856","SQSTM1,ATG5,ATG7"
GO:CC,"autolysosome","GO:0044754","0.005838277303611053","2.233715280953357","9","17","2","18856","SQSTM1,FTL"
GO:CC,"secondary lysosome","GO:0005767","0.014718781250436628","1.8321281491101418","14","17","2","18856","SQSTM1,FTL"
KEGG,"Mitophagy - animal","KEGG:04137","0.0019516638714137129","2.7095949773251844","65","23","4","7788","CALCOCO2,SQSTM1,GABARAPL2,ATG5"
KEGG,"Autophagy - other","KEGG:04136","0.006758009062268073","2.1701812301861034","32","24","3","7788","GABARAPL2,ATG5,ATG7"
KEGG,"Ferroptosis","KEGG:04216","0.013245418857083233","1.8779343035469152","40","24","3","7788","FTL,ATG5,ATG7"
KEGG,"Autophagy - animal","KEGG:04140","0.0404865398329995","1.392689338461227","136","24","4","7788","SQSTM1,GABARAPL2,ATG5,ATG7"
REAC,"Macroautophagy","REAC:R-HSA-1632852","0.014658804489583524","1.8339014474812747","92","24","4","10594","SQSTM1,GABARAPL2,ATG5,ATG7"
REAC,"Autophagy","REAC:R-HSA-9612973","0.03622383096462101","1.441005621420808","116","24","4","10594","SQSTM1,GABARAPL2,ATG5,ATG7"
WP,"Ferroptosis","WP:WP4313","0.030255006229780747","1.5192027533063632","40","24","3","6646","FTL,ATG5,ATG7"
WP,"Senescence and Autophagy in Cancer","WP:WP615","0.039586994895091446","1.4024474649063983","105","24","4","6646","SQSTM1,GABARAPL2,ATG5,ATG7"
WP,"Neurodegeneration with brain iron accumulation (NBIA) subtypes pathway","WP:WP4577","0.04017375090113495","1.3960576176182036","44","24","3","6646","FTL,ATG5,ATG7"

## Sheet: gProfiler_up
source,"term_name","term_id","adjusted_p_value","negative_log10_of_adjusted_p_value","term_size","query_size","intersection_size","effective_domain_size","intersections"
GO:CC,"autophagosome","GO:0005776","0.010500900519455165","1.9787734558004921","95","16","3","18856","CALCOCO2,SQSTM1,GABARAPL2"
KEGG,"Mitophagy - animal","KEGG:04137","0.002362307500278291","2.6266635711670916","65","9","3","7788","CALCOCO2,SQSTM1,GABARAPL2"
CORUM,"MGAT4B-SLC35A2(splice variant 1) complex","CORUM:6625","0.04964324835823599","1.3041398086015756","2","2","1","3629","SLC35A2"

## Sheet: gProfiler_down
source,"term_name","term_id","adjusted_p_value","negative_log10_of_adjusted_p_value","term_size","query_size","intersection_size","effective_domain_size","intersections"
GO:BP,"positive regulation by symbiont of host autophagy","GO:0075044","0.0031923049198686903","2.4958956327687507","6","8","2","17906","ATG5,ATG7"
GO:BP,"modulation by symbiont of host autophagy","GO:0075071","0.0031923049198686903","2.4958956327687507","6","8","2","17906","ATG5,ATG7"
GO:BP,"C-terminal protein lipidation","GO:0006501","0.004468228345306692","2.3498646407102686","7","8","2","17906","ATG5,ATG7"
GO:BP,"cellular response to nitrogen starvation","GO:0006995","0.014027321847783181","1.853025238291304","12","8","2","17906","ATG5,ATG7"
GO:BP,"cellular response to nitrogen levels","GO:0043562","0.014027321847783181","1.853025238291304","12","8","2","17906","ATG5,ATG7"
GO:BP,"C-terminal protein amino acid modification","GO:0018410","0.01933205907861329","1.7137218863307702","14","8","2","17906","ATG5,ATG7"
GO:BP,"autophagy of nucleus","GO:0044804","0.01933205907861329","1.7137218863307702","14","8","2","17906","ATG5,ATG7"
GO:CC,"phagophore assembly site","GO:0000407","0.009132920878207607","2.039390304785758","32","8","2","18856","ATG5,ATG7"
KEGG,"Ferroptosis","KEGG:04216","0.00002545208277933244","4.594276672951575","40","4","3","7788","FTL,ATG5,ATG7"
KEGG,"Autophagy - other","KEGG:04136","0.004966489453709172","2.3039504824112726","32","4","2","7788","ATG5,ATG7"
WP,"Ferroptosis","WP:WP4313","0.000041185153591423196","4.385259310066768","40","4","3","6646","FTL,ATG5,ATG7"
WP,"Neurodegeneration with brain iron accumulation (NBIA) subtypes pathway","WP:WP4577","0.00005518307804643601","4.258194078751731","44","4","3","6646","FTL,ATG5,ATG7"
WP,"Nanoparticle triggered autophagic cell death","WP:WP2509","0.003821123456042108","2.4178089305367427","24","4","2","6646","ATG5,ATG7"
CORUM,"Ferritin complex","CORUM:6135","0.04991992843480018","1.301726045929672","2","1","1","3629","FTL"
